# Supplementary material for: Exploring the diversity of the CO2-concentrating mechanism in different C4 subtypes
Source: J Exp Bot. 2026 Mar 3;77(12):3819–36. doi: 10.1093/jxb/erag116 (PMC13293117; doi:10.1093/jxb/erag116)
Supplement: erag116_Supplementary_Data [file erag116_supplementary_data.zip]

Archive with 3 entries (3 files):
- jexbot316207-file001.pdf
- jexbot316207-file002.xlsx
- jexbot316207-file003.xlsx
