# Supplementary material for: Exploring the diversity of the CO2-concentrating mechanism in different C4 subtypes
Source: J Exp Bot. 2026 Mar 3;77(12):3819–36. doi: 10.1093/jxb/erag116 (PMC13293117; doi:10.1093/jxb/erag116)
Supplement: erag116_Supplementary_Data [file erag116_supplementary_data.zip › jexbot316207-file002.xlsx]

## Sheet: 1A-light curve
			Supplementary Dataset S1A. Light saturation curve at 420 ppm of CO2
			Z. mays												S. viridis					P. miliaceum								M. maximus
			(Arrivault et al., 2025)
			Irradiance	CO2 assimilation (An)											Irradiance	CO2 assimilation (An)				Irradiance	CO2 assimilation (An)							Irradiance	CO2 assimilation (An)
			µmolm-2s-1	(µmol CO2 m-2s-1)											µmolm-2s-1	(µmol CO2 m-2s-1)				µmolm-2s-1	(µmol CO2 m-2s-1)							µmolm-2s-1	(µmol CO2 m-2s-1)
				replicate 1	replicate 2	replicate 3	replicate 4	replicate 5	replicate 6	replicate 7	replicate 8	replicate 9	replicate 10			replicate 1	replicate 2	replicate 3			replicate 1	replicate 2	replicate 3	replicate 4	replicate 5	replicate 6			replicate 1	replicate 2	replicate 3	replicate 4	replicate 5	replicate 6
			2000	34.2431	29.4707	30.8867	33.3864	40.1888	25.348	35.0247	40.7107	31.335	32.7875		1500	32	37	34.5		2000	28.8	33.3	31.7	34.8	28.8	27.4		2000	26.1	18.1	14.5	16.3	18.2	22.5
			1800	34.0029	28.4958	30.4972	32.8876	39.7846	21.3266	35.1257	39.3593	29.6983	32.3591		1000	27.8	33	32.6		1500	27.6	32.3	30.1	34.2	27.5	26.1		1500	24.2	17.7	14.1	15.4	17.2	21.1
			1400	32.2473	27.6238	29.1902	31.4353	37.2047	18.5766	33.049	37.3391	28.1381	30.8055		600	22.1	25.1	25.2		1000	23.8	29.3	27	30.2	24.2	24.6		1000	22.2	16.6	13.1	14.4	15.9	19.8
			1200	31.1402	26.2611	28.3919	30.1639	35.7355	18.5029	32.5895	35.7865	26.4729	29.0798		510	19.1	22.2	22.8		600	17.5	22.2	20.9	21.1	17.4	21.8		600	18.7	14.2	12.2	13.1	14.4	16.2
			1000	27.9109	24.281	25.2542	26.7666	32.1412	20.3031	28.4213	33.6318	25.2592	27.4663		250	9.5	11.2	11.1		510	16.1	19.6	18.8	20.2	15.4	19.2		510	17.3	14.1	11.4	12.7	13.8	16.7
			800	26.5717	23.4224	24.324	26.1947	30.7432	17.5011	27.7227	31.7524	23.011	25.6099		120	3.5	4.6	3.5		250	5.87	8.31	8.32	7.99	6.33	8.79		250	8.2	7.06	7.52	8.22	8.02	9.11
			400	16.898	16.4018	16.9899	17.3405	18.7175	11.8437	17.5033	23.0219	15.9246	17.1579		60	-0.01	-0.02	-0.04		120	1.25	3.43	2.32	2.51	1.23	2.41		120	3.01	2.04	3.16	3.82	3.88	3.92
			200	7.97948	7.7739	7.85502	8.78138	9.13338	6.79145	8.11369	12.4951	8.17865	8.78989		40	-1.1	-0.01	-0.3		60	-1.35	-0.43	0.202	0.04	-1.14	0.41		60	0.75	0.612	0.953	1.26	1.34	1.1
			100	2.14695	2.85098	2.3009	2.38742	3.82773	3.01382	2.39181	5.50498	2.61483	2.90356							40	-1.93	-1.12	-0.97	-1.3	-1.83	-0.64		40	0.241	0.244	0.136	0.529	0.422	0.525
			50	-0.276233	-0.182159	-0.11881	-0.079462	0.238015	0.813359	-0.00406251	1.7642	0.757267	0.278739							20	-2.24	-1.63	-1.7	-1.49	-2.25	-1.63		20	-0.8	-0.338	-0.209	-0.411	-0.619	-0.797
			20	-2.49637	-1.4207	-1.7905	-1.84584	-1.0429	-0.550288	-1.55715	-0.298372	-1.26695	-1.3069							10	-2.52	-2.24	-2.77	-1.94	-2.52	-1.92		10	-1.77	-1.22	-0.575	-1.23	-1.27	-1.13
			0	-4.0476	-2.75315	-3.65774	-3.51262	-3.04695	-2.46766	-2.66903	-2.92143	-2.94066	-3.00904							0	-2.52	-2.38	-2.8	-2.23	-3.19	-2.47		0	-2.25	-1.65	-1.16	-1.48	-1.38	-1.37
			(Medeiros et al., 2022)
			510	22.4 ± 1.5

## Sheet: 1B-chlorophyll and protein 
	Supplementary Dataset S1B. Chorophyll and protein contents.
	Species	replicates	chlorophyll a (mg g-1 FW)	chlorophyll b (mg g-1 FW)	total chlorophyll (mg g-1 FW)	protein (mg g-1 FW)
	Z. mays	1	1.50177	0.248623	1.75039	57.1971
	pulse	2	1.05679	0.201822	1.25861	46.977
		3	1.65068	0.247052	1.89773	56.9612
		4	1.5073	0.227811	1.73511	56.4936
	Z. mays	1	1.67463	0.230964	1.9056	40.0108
	chase	2	1.52349	0.238166	1.76166	42.3176
		3	1.6702	0.241241	1.91144	55.8903
		4	1.62441	0.241796	1.8662	50.7586
	S. viridis	1	2.04074	0.274194	2.31494	59.245
		2	2.35331	0.326876	2.68018	52.5648
		3	2.09044	0.29266	2.3831	53.0305
		4	1.84413	0.241213	2.08534	49.0543
	P. miliaceum	1	1.29858	0.223553	1.52214	44.8483
		2	1.44199	0.192335	1.63433	45.6083
		3	1.33733	0.175578	1.51291	42.2206
		4	1.42258	0.209005	1.63159	45.203
	M. maximus	1	2.09099	0.34289	2.43388	54.3176
		2	1.39317	0.231576	1.62475	60.3566
		3	1.85715	0.297048	2.15419	53.6708
		4	1.60469	0.25866	1.86335	51.838
