# Supplementary material for: Exploring the diversity of the CO2-concentrating mechanism in different C4 subtypes
Source: J Exp Bot. 2026 Mar 3;77(12):3819–36. doi: 10.1093/jxb/erag116 (PMC13293117; doi:10.1093/jxb/erag116)
Supplement: erag116_Supplementary_Data [file erag116_supplementary_data.zip › jexbot316207-file003.xlsx]

## Sheet: 2A-isotopologue amounts
Supplementary Dataset S2A. Amounts of isotopologue for each metabolite. Amounts are expressed as nmol g-1 FW. The number associated to a metabolite represents the number of 13C atoms incorporated in the metabolite. In order to estimate the corrected malate mo value (m0a), the amounts of all labelled isotopologues (labelled and unlabeled) were summed and the amount being inactive calculated by mul…
Z. mays pulse (Medeiros et al., 2022)
	Pulse (s)	0	0	0	0	5	5	5	5	5	10	10	10	10	10	10	15	15	15	15	20	20	20	20	30	30	30	30	50	50	50	50	60	60	60	60	180	180	180	180	180	180	300	300	300	300	600	600	600
	Chase (s)	0	0	0	0	0	0	0	0	0	0	0	0	0	0	0	0	0	0	0	0	0	0	0	0	0	0	0	0	0	0	0	0	0	0	0	0	0	0	0	0	0	0	0	0	0	0	0	0
	Malate-0	6123.88	5628.32	2661.18	2533.44	3645.18	5258.31	4434.1	3978.25	9158.81	6648.13	4124.32	3547.12	7137.25	6666.67	4620.35	6265.63	3117.89	8799.48	4631.99	6532.48	5550.52	3661.1	4387.55	952.632	6447.71	1479.57	4180.47	9904.01	3986.29	5137.92	5083.18	8713.62	2540.16	3619	1987.73	10995.3	1289.05	1585.21	7526.99	4065.57	3974.71	3691.58	3762.5	4180.84	4320.47	7332.53	6540.05	3757.67
	Malate-1	11.0026	14.7092	48.9047	39.8564	225.443	134.556	147.793	273.179	504.059	317.256	261.913	367.869	460.939	350.436	277.032	561.771	365.552	802.691	333.519	549.281	736.653	213.386	445.535	352.645	786.841	458.726	321.432	1463.68	463.024	422.836	858.413	718.204	785.493	377.569	357.967	332.125	235.834	831.324	387.344	282.102	378.746	353.457	412.037	318.912	383.193	270.218	330.669	191.971
	Malate-2	0	0	0	0.939817	6.09145	0	0	0	0	0	0	0	0	2.10617	0	1.14759	3.42182	1.07276	2.69931	11.1908	8.03418	0	13.1793	16.9213	58.4743	31.061	14.4547	280.326	42.8139	33.1858	89.9565	100.093	112.267	51.935	52.662	198.402	164.411	353.394	223.566	111.546	136.296	351.493	289.182	156.157	231.577	223.089	282.414	159.835
	Malate-3	0	0	0	0	4.17939	0	0	0	0	0	0	0	0	0	0	0.11368	0	1.89411	0.901891	4.39979	3.8768	0	3.53103	4.60478	3.56555	4.51062	3.90179	86.6103	9.9266	6.40669	19.5953	24.966	25.3974	9.71783	12.4959	76.2024	65.3787	144.239	115.081	49.2556	69.8935	165.823	155.417	127.42	192.277	148.999	311.157	160.029
	Malate-4	0	0	0	0	0	0	0	0	0	0	0	0	0	0	0	0	0	0	0.310068	1.91558	0	0	3.94421	0.134604	2.07617	0.577491	0.452812	181.653	5.09932	1.48837	7.94219	11.3159	13.8667	7.69465	6.89609	127.997	110.007	236.468	188.295	55.072	80.8469	392.516	364.587	260.846	281.866	616.453	522.809	477.263
	Malate-0a	606.78	553.544	224.001	218.429	155.093	408.506	313.604	154.94	468.992	384.159	179.781	26.3702	304.198	354.293	216.135	124.615	0	161.58	162.991	148.109	0	176.774	22.5816	0	0	0	114.994	0	0	100.188	0	108.938	0	0	0	446.488	0	0	0	0	0	0	0	0	0	0	0	0
	Malate-1	11.0026	14.7092	48.9047	39.8564	225.443	134.556	147.793	273.179	504.059	317.256	261.913	367.869	460.939	350.436	277.032	561.771	365.552	802.691	333.519	549.281	736.653	213.386	445.535	352.645	786.841	458.726	321.432	1463.68	463.024	422.836	858.413	718.204	785.493	377.569	357.967	332.125	235.834	831.324	387.344	282.102	378.746	353.457	412.037	318.912	383.193	270.218	330.669	191.971
	Malate-2	0	0	0	0.939817	6.09145	0	0	0	0	0	0	0	0	2.10617	0	1.14759	3.42182	1.07276	2.69931	11.1908	8.03418	0	13.1793	16.9213	58.4743	31.061	14.4547	280.326	42.8139	33.1858	89.9565	100.093	112.267	51.935	52.662	198.402	164.411	353.394	223.566	111.546	136.296	351.493	289.182	156.157	231.577	223.089	282.414	159.835
	Malate-3	0	0	0	0	4.17939	0	0	0	0	0	0	0	0	0	0	0.11368	0	1.89411	0.901891	4.39979	3.8768	0	3.53103	4.60478	3.56555	4.51062	3.90179	86.6103	9.9266	6.40669	19.5953	24.966	25.3974	9.71783	12.4959	76.2024	65.3787	144.239	115.081	49.2556	69.8935	165.823	155.417	127.42	192.277	148.999	311.157	160.029
	Malate-4	0	0	0	0	0	0	0	0	0	0	0	0	0	0	0	0	0	0	0.310068	1.91558	0	0	3.94421	0.134604	2.07617	0.577491	0.452812	181.653	5.09932	1.48837	7.94219	11.3159	13.8667	7.69465	6.89609	127.997	110.007	236.468	188.295	55.072	80.8469	392.516	364.587	260.846	281.866	616.453	522.809	477.263
	Aspartate-0	336.88	212.781	409.113	129.535	103.655	147.672	78.0555	159.955	379.124	85.2583	151.205	47.3995	97.8637	n.d	112.555	242.276	50.5465	85.5274	128.539	79.9693	100.084	73.2689	62.5006	14.8367	32.8029	73.1243	47.2972	130.622	50.6018	54.2319	79.5645	67.7263	125.397	48.1291	58.0566	12.9843	11.5348	39.2036	88.2339	46.1437	17.417	14.7812	5.3053	27.6565	40.1237	15.1384	4.4622	14.0309
	Aspartate-1	11.5632	7.31363	14.2673	0.292594	124.77	120.755	47.1148	134.871	249.529	252.336	266.126	268.654	282.289	n.d	132.921	433.633	119.219	175.641	178.394	222.986	324.546	188.213	199.316	137.398	250.334	233.641	110.586	958.653	267.838	378.589	495.736	349.451	432.045	171.925	268.054	211.222	181.307	524.126	202.348	182.565	150.256	60.3246	164.664	184.715	190.72	61.2431	108.829	55.6105
	Aspartate-2	0	0	0	0	0	0	0	0	0	0	0	4.63799	0	n.d	1.86805	4.62059	0	1.31919	0.0321256	7.38695	0	2.51993	12.1447	12.6499	21.2327	15.2212	7.66329	190.338	25.3538	40.6907	59.1181	65.5725	70.3912	30.5398	27.5705	185.25	120.633	204.567	134.267	68.2728	83.2346	49.4989	116.59	99.6849	115.414	69.5501	102.698	50.5891
	Aspartate-3	0	0	0	0	0	0	0	0	0	0	0	0	0	n.d	0.356024	0	0	0	0	0	0	0	0	0.116913	1.78358	1.59459	1.11333	8.10846	2.92664	3.17721	3.012	0	12.0675	5.87086	3.65476	121.07	47.2942	94.346	72.9701	26.723	31.4914	23.7821	74.549	55.7717	118.178	35.1032	126.128	59.6363
	Aspartate-4	0	0	0	0	0	0	0	0	0	0	0	0	0	n.d	0	0	0	0	0	0	0	0	0	0	0	0.175218	0.807509	0	0	0	0	0	4.89808	1.67061	3.3504	111.078	149.064	139.414	112.485	30.635	39.4757	66.8228	192.763	229.782	140.395	221.301	216.277	151.115
	Pyruvate-0	449.258	426.134	529.253	550.126	474.717	279.867	250.63	440.087	559.061	326.942	331.253	457.882	380.465	902.047	436.6	555.237	488.49	556.519	495.895	445.99	293.378	307.751	444.939	265.454	253.27	607.709	358.697	334.691	284.812	358.161	450.553	270.491	407.772	366.772	324.015	112.277	105.955	285.196	217.372	270.016	212.3	92.0925	143.89	185.641	137.676	89.9673	103.167	71.1345
	Pyruvate-1	0	0	0	0	0	0	0	0	0	0	0	0	0	0	0	0	0	0	0	3.22466	0	3.61781	1.93089	12.3073	14.4274	14.7485	11.4306	27.1485	14.1495	18.524	29.5417	20.7341	33.9506	32.61	32.782	59.5551	58.4037	93.1413	79.9389	71.0484	64.4123	75.7525	84.6068	82.1845	65.7297	70.9594	83.3277	59.7055
	Pyruvate-2	0	0	0	0	0	0	0	0	0	0	0	0	0	0	0	0	0	0	0	0	0	0	0	0	0	0	0	1.07518	1.68574	0	1.59423	0.641764	1.86411	2.74378	2.66565	22.4548	23.0397	31.4508	34.8165	18.5891	16.3555	31.5729	38.702	38.2046	34.3666	40.4387	52.5568	41.2307
	Pyruvate-3	0	0	0	0	0	0	0	0	0	0	0	0	0	0	0	0	0	0	0	0	0	0	0	0	0	0	0	2.84112	2.55828	3.39202	3.50053	2.55021	5.68326	4.31908	2.22146	34.6782	45.0022	63.2357	69.4369	39.1906	32.8959	97.6217	114.837	115.367	99.3235	252.726	247.46	220.348
	Alanine-0	728.599	562.308	1240.19	1382.98	648.829	529.633	263.169	853.638	1332.37	681.852	564.152	612.512	672.508	1378.73	999.808	1828.8	747.404	1812.3	904.048	486.53	924.547	906.907	987.471	291.02	332.815	1213.6	991.198	1277.89	934.152	1228.29	1696.77	714.34	1075.73	908.264	817.689	299.07	226.873	728.427	422.371	828.16	601.932	185.579	343.692	871.384	559.216	197.061	436.202	298.636
	Alanine-1	7.62423	4.2347	16.301	21.8351	5.73583	6.59792	0	10.2394	24.6519	6.73324	7.52222	5.64264	8.36061	23.1714	15.0855	40.9808	12.0807	36.7213	16.7562	5.78013	12.7402	17.9799	18.7663	2.26546	2.51959	25.7479	23.659	37.5572	18.56	28.4919	40.8444	11.0904	18.6964	25.0168	20.4776	35.4507	27.7156	70.7937	54.1695	60.6677	40.9543	32.9893	61.807	141.708	103.933	47.7172	127.641	92.9695
	Alanine-2	2.47237	0	0	1.65369	0	0	0	0	4.47638	0.65951	0.840163	0	0	0	0	0	0	0	0	0	0	0	3.12301	0.299055	2.57307	0	5.39888	6.65644	1.95713	4.18809	5.822	0	2.00932	9.82548	5.40645	44.4654	41.3684	98.4285	81.4186	71.7231	48.5826	82.8831	148.427	338.074	241.015	239.071	477.551	417.242
	PEP-0	487.523	321.319	450.519	485.967	590.127	322.666	144.703	253.721	227.383	473.046	330.161	247.816	229.088	290.745	371.414	328.04	334.548	304.745	236.878	257.871	220.866	316.941	268.968	270.31	234.635	206.724	166.613	162.032	217.651	240.529	232.795	124.744	190.705	162.807	219.192	86.4063	74.584	121.519	77.0662	117.283	127.925	40.5129	60.7231	54.1996	58.1665	31.1333	33.6821	24.0034
	PEP-1	0.743936	0.429487	0.482425	2.50315	4.57056	4.2102	3.72835	2.60333	2.90771	5.62563	6.80096	1.47579	4.01524	5.62266	7.77796	15.7209	10.701	8.0333	10.2105	11.4023	12.6112	12.4098	10.8336	21.139	20.0938	25.6287	19.2231	30.1371	20.2232	25.9793	33.1152	27.6165	32.4526	30.2266	41.4749	62.6546	61.1508	58.0891	57.9785	38.4412	60.8545	33.3485	51.3762	40.326	44.9067	24.8486	41.7074	29.0351
	PEP-2	0	0	0	0	0	0	0	0	0	0	0	0	0	0	0	0	0	0.855407	0	4.28068	0	0	0	0	0.496248	1.15736	0.468793	3.85532	5.4644	2.20713	5.34818	4.37436	6.83634	4.10489	4.53791	27.3536	25.2503	23.0231	33.0925	44.8969	18.3038	19.4956	27.7977	19.062	26.8374	17.2339	27.419	19.38
	PEP-3	0	0	0	0	0	0	0	0	0	0	0	0	0	0	0	0	0	0	0	1.09235	0	0	0.325923	0.653771	0.481426	0.454365	0.944444	3.15617	1.74179	1.56479	5.19403	3.9523	5.56964	3.91475	5.27816	42.2081	49.8205	48.4804	44.0048	35.7869	31.9666	54.4263	69.299	58.6976	71.3156	100.535	106.175	105.879
	3PGA-0	920.267	806.09	976.431	782.144	795.476	569.439	476.002	571.707	741.181	635.254	634.288	337.679	449.695	547.767	444.261	727.42	441.29	406.066	256.456	328.963	350.026	283.562	305.443	218.988	238.666	243.94	208.968	188.704	131.756	165.501	177.739	139.77	142.801	129.441	104.115	41.4662	34.8087	67.3555	53.428	65.3801	59.7996	17.2836	32.6031	29.7179	30.5684	15.5336	23.4826	15.9311
	3PGA-1	0.294445	0	6.69447	6.41683	97.6575	61.9692	97.5623	74.7027	125.373	164.099	189.19	166.508	188.103	117.387	174.245	347.006	277.002	256.826	129.255	316.682	245.851	180.037	255.771	295.82	341.954	330.532	303.825	371.176	273.934	288.864	370.934	306.11	353.388	293.666	240.269	112.267	106.97	169.472	137.917	147.529	146.289	69.1605	88.4769	61.4415	72.7601	31.7221	61.8303	47.2387
	3PGA-2	0	0	0	0	0	0	0	0	0	0	0	0	1.24764	0	2.6591	11.3172	10.8596	16.2089	7.32475	30.9076	20.9203	14.457	30.7538	46.5543	52.1732	67.5937	64.4089	121.009	93.87	87.8052	154.397	117.155	142.569	125.332	94.9327	102.809	99.895	171.202	135.137	155.822	135.784	83.2821	116.354	88.2808	125.862	59.5157	130.006	92.7614
	3PGA-3	0	0	0	0	0	0	0	0	0	0	0	0	0	0	1.32244	0.942233	0.807882	0.299378	0.0580642	6.38906	2.9384	2.60977	11.0573	19.4865	17.3875	27.8264	24.3638	87.8505	82.6356	59.2404	131.449	104.941	145.003	108.804	88.7399	218.422	258.569	427.087	342.25	359.593	354.592	330.374	428.571	339.073	364.493	457.296	511.572	558.076
	DHAP-0	390.665	315.612	487.444	202.731	329.987	217.948	274.359	316.031	418.236	353.361	298.139	194.012	254.504	186.515	244.552	315.305	163.499	213.623	205.767	203.989	178.387	207.508	132.01	116.705	204.283	93.9863	89.9222	113.068	62.5139	92.7796	75.9165	52.6087	71.873	51.8108	72.7262	35.6644	16.1763	41.9741	31.2107	22.5789	28.7575	22.3254	17.2902	9.51657	27.523	12.6193	6.67622	13.156
	DHAP-1	0.990274	8.97379	8.30326	1.44352	28.6522	14.2273	48.0925	27.1956	33.9997	67.2182	67.6827	83.9233	101.984	43.5527	84.2323	121.264	103.939	144.887	98.1292	161.861	132.889	148.007	141.461	184.984	383.376	162.423	157.135	401.194	166.899	222.159	240.271	276.067	237.472	162.173	239.885	179.443	154.822	145.863	100.486	67.1692	98.1629	89.1688	96.6717	35.8629	93.8596	49.6467	49.6994	51.0974
	DHAP-2	0	0	0	0	0	0	0	0	0	0	0	0	0	0	0	2.1143	1.91423	2.93525	6.11514	8.60246	7.4298	9.16924	14.0602	29.4761	48.3875	34.0549	25.1517	127.464	56.3287	60.3436	88.8039	101.708	89.9743	64.689	96.026	172.039	146.958	135.76	105.533	70.6177	105.048	101.121	118.054	90.296	172.09	108.76	113.003	99.136
	DHAP-3	0	0	0	0	0	0	0	0	0	0	0	0	0	0	0	0	0	0	0	1.41569	0	0.583777	0.74402	6.61018	9.34685	8.79429	7.69276	67.9773	40.3266	37.6373	62.314	73.9159	71.6043	49.3268	77.0068	333.855	324.235	328.636	233.991	158.145	232	374.782	467.354	341.037	555.703	693.705	495.291	515.662
	Glutamate-0	906.621	569.397	1643.7	529.402	867.694	841.46	429.782	824.411	1436.98	786.638	1055.73	452.261	678.179	779.386	1034.44	1388.7	472.736	1043.3	1043.49	707.661	1059.23	922.323	780.395	506.37	835.505	636.685	680.909	1742.44	725.841	1097.49	1511.44	888.24	1123.48	832.741	1058.06	1068.96	969.83	1015.38	1471.61	719.068	607.559	542.562	769.171	1061.21	1048.24	542.273	813.731	753.219
	Glutamate-1	0	6.64195	0	11.1628	0	5.49019	4.18306	4.93525	19.5547	5.26001	6.48539	0	15.954	13.5736	9.75908	24.1702	6.20732	33.79	9.16505	9.15947	22.1551	7.62783	9.89027	16.1081	14.5248	18.9268	15.6906	88.7374	8.32652	16.9141	27.9069	12.544	10.3612	18.8786	19.2892	49.2465	41.0155	48.8027	71.5717	29.8324	30.4601	31.6479	65.1938	59.3304	64.0203	41.0368	91.7648	62.7207
	Glutamate-2	0	0.000462312	0	0	0	0	0	0	0	0	0	0	0	0	0	0	1.66576	0	0	0	0	0.480059	0	0	0	0	0	0	0	0	0	0.425068	0	0	0	6.60533	9.81487	0.489045	11.3007	1.35533	0	6.09928	8.65336	11.217	13.2649	14.9922	24.796	19.3768
	Glutamate-3	0	0	0	0	0	0	0	0	0	0	0	0	0	0	0	0	0.0460273	0	0	0	0	0	0	0	0	0	0	0	0	0	0.57345	0.140268	0.732322	0.303212	0.0206299	9.56986	2.26678	3.49191	5.71357	2.03047	0	6.18002	7.6781	7.30472	16.8846	21.3462	49.4439	42.8555
	Glutamate-4	0	0	0	0	0	0	0	0	0	0	0	0	0	0	0	0	0	0	0	0	0	0	0	0	0	0	0	0	0	0	0	0	0	0	0	0	0	0.177092	2.15045	0.00189354	0	0.839988	0	1.54625	2.4699	3.62045	10.3022	8.9133
	Glutamate-5	0	0	0	0	0	0	0	0	0	0	0	0	0	0	0	0	0	0	0	0	0	0	0	0	0	0	0	0	0	0	0	0	0	0	0	0	0	0.20459	1.26019	0.417405	0	0.631418	0	1.82018	4.37841	7.35393	13.5823	12.3091
	2OG-0	526.16	474.059	1298.07	352.276	418.608	336.419	327.737	554.916	683.352	337.764	539.893	476.133	372.416	929.727	531.915	881.98	292.862	763.355	689.574	397.345	400.239	275.425	551.186	233.873	415.888	402.529	248.329	729.655	340.709	400.805	513.985	397.112	708.122	381.869	418.28	396.292	222.081	584.677	543.283	227.721	204.999	286.464	410.352	348.184	687.254	293.958	427.03	426.217
	2OG-1	2.53044	0	3.29119	10.6288	3.36866	0	3.07461	3.2882	13.0195	9.59105	3.26892	2.988	0	0	9.87688	14.0476	0.17435	13.6541	17.8285	7.11564	16.095	5.6601	11.836	2.17589	12.7985	17.0105	4.27244	53.7277	9.35013	11.0185	0	9.25025	11.5813	7.44336	8.12059	18.1639	1.60045	26.9425	33.6826	11.0949	1.6097	14.1734	20.092	22.6524	41.9378	24.9545	34.176	29.6867
	2OG-2	0	0	0	0	0	0	0	0	0	0	0	0	0	0	0	0	0	0	0	0	0	0	0	0	0	0	0	0	0	0	0	0	0	0	0	0	0	0.38624	3.78565	0	0	0.953304	0	0	8.41453	9.22987	2.51271	8.43147
	2OG-3	0	0	0	0	0	0	0	0	0	0	0	0	0	0	0	0	0	0	0	0	0	0	0	0	0	0	0	0	0	0	0	0	0	0	0	0	0	0.222082	3.15913	0	0	1.55714	0	0	7.26815	8.72352	16.9262	20.05
	2OG-4	0	0	0	0	0	0	0	0	0	0	0	0	0	0	0	0	0	0	0	0	0	0	0	0	0	0	0	0	0	0	0	0	0	0	0	0	0	0	0.909146	0	0	0.768024	0	0	2.88038	2.29922	2.17077	5.68925
	2OG-5	0	0	0	0	0	0	0	0	0	0	0	0	0	0	0	0	0	0	0	0	0	0	0	0	0	0	0	0	0	0	0	0	0	0	0	0	0	0	0.59462	0	0	0.173848	0	0	0.284992	5.86287	5.46377	9.97955
Z. mays chase
	Pulse (s)	20	20	20	20	20	20	20	20	20	20	20	20	20	20	20	20	20	20	20	20	20
	Chase (s)	0	0	0	5	5	5	15	15	15	30	30	30	60	60	60	90	90	90	120	120	120
	Malate-0	2999.91	3478.52	3028.16	3816.35	3519.4	2702.25	4231.7	4989.53	2061.9	n.d.	2639.82	2233.31	3838.94	6331.9	2634.95	3677.19	2557.39	4839.63	2946.37	2774.96	n.d.
	Malate-1	393.09	707.858	594.971	377.619	246.817	266.792	274.614	130.631	120.703	n.d.	122.997	106.904	47.3099	229.142	89.5634	63.7168	63.5437	112.033	63.7183	90.9096	n.d.
	Malate-2	5.34707	11.0839	0	0	0	0	0	0	0.701	n.d.	0	3.40201	0	8.69446	6.57685	0	2.36254	0	7.65914	1.40822	n.d.
	Malate-3	0	0	0	0	0	0	0	0	0	n.d.	0	0	0	0.637125	1.69985	0	0.549506	0	0	0	n.d.
	Malate-4	0	0	0	0	0	0	0	0	0	n.d.	0	0	0	0	0	0	0	0	0	0	n.d.
	Malate-0a	0	0	0	44.7136	132.442	32.1913	179.172	384.969	98.4549	n.d.	155.219	125.696	344.035	423.163	177.352	312.992	197.765	386.6	232.51	196.417	n.d.
	Malate-1	393.09	707.858	594.971	377.619	246.817	266.792	274.614	130.631	120.703	n.d.	122.997	106.904	47.3099	229.142	89.5634	63.7168	63.5437	112.033	63.7183	90.9096	n.d.
	Malate-2	5.34707	11.0839	0	0	0	0	0	0	0.701	n.d.	0	3.40201	0	8.69446	6.57685	0	2.36254	0	7.65914	1.40822	n.d.
	Malate-3	0	0	0	0	0	0	0	0	0	n.d.	0	0	0	0.637125	1.69985	0	0.549506	0	0	0	n.d.
	Malate-4	0	0	0	0	0	0	0	0	0	n.d.	0	0	0	0	0	0	0	0	0	0	n.d.
	Aspartate-0	169.364	85.3036	109.345	260.34	1266.93	267.988	343.087	598.817	362.387	n.d.	155.723	241.39	260.433	845.755	300.948	553.931	552.748	920.208	217.762	330.251	n.d.
	Aspartate-1	337.468	504.559	475.95	401.765	1950.39	305.449	184.918	236.423	286.065	n.d.	127.973	89.6703	126.355	301.25	118.079	178.023	118.307	190.76	71.1907	100.129	n.d.
	Aspartate-2	0	13.0589	1.36056	12.4492	0	17.3777	17.9448	8.67197	2.11504	n.d.	5.27693	5.03678	1.42195	0.332046	8.25519	0	8.36182	0	9.44417	5.73364	n.d.
	Aspartate-3	0	0	0	0	0	0	0	12.521	0	n.d.	0	0	0	0	10.0783	0	0	0	0	0	n.d.
	Aspartate-4	0	0	0	0	0	0	0	0	0	n.d.	0	0	0	0	0	0	0	0	0	0	n.d.
	Pyruvate-0	293.388	280.615	218.398	329.411	414.517	247.03	234.649	4048.43	675.933	180.327	3702.8	152.199	180.124	240.296	174.139	483.836	774.581	6285.47	232.776	189.256	3364.36
	Pyruvate-1	8.48143	11.8661	6.9102	19.4183	10.7517	10.9711	18.1732	320.554	17.4424	18.1756	295.761	13.8389	23.5471	25.0794	18.9132	35.3382	40.0629	371.543	24.5207	19.378	372.099
	Pyruvate-2	0	0	0	0	0	0	0.0877598	12.8518	0	0.770871	0.690565	0.806626	2.72403	1.56941	1.54071	2.59545	1.68546	17.0275	2.1466	1.47327	29.6136
	Pyruvate-3	0	0	0	0	0	0	0.156614	2.9604	0	0.0577912	2.17492	0.255924	0.195728	0.0357629	0.0861	0.258235	0.188284	1.21801	0.0899194	0	0
	Alanine-0	1239.18	1079.48	1014.18	979.812	950.715	933.951	941.566	649.292	2560.64	2280.88	n.d	n.d	806.054	866.857	n.d	1487.48	3994.49	n.d	740.095	837.619	697.602
	Alanine-1	19.3576	19.9344	0	15.8034	3.42503	0	19.2132	0	35.3837	19.7673	n.d	n.d	17.5735	7.94032	n.d	47.2014	92.9359	n.d	41.3435	21.2535	20.2581
	Alanine-2	0.392198	0	0	0.340274	0	0	0	0	3.54282	0	n.d	n.d	2.96493	0.273305	n.d	5.83739	11.421	n.d	6.62591	2.10646	3.05432
	PEP-0	173.891	152.541	197.833	122.658	97.7233	198.767	131.096	1.75177	142.304	107.08	1.95222	105.091	132.552	161.797	120.044	232.414	162.367	0.778009	221.265	204.218	0.996189
	PEP-1	35.6411	63.2179	60.6632	91.4717	42.9496	110.45	75.7437	0.90355	51.8813	18.1589	1.13099	53.4187	18.7399	35.9679	15.9358	20.7476	17.871	0.119037	25.0967	28.9549	0.124163
	PEP-2	1.2159	0	0.457107	26.4524	1.55511	11.8328	8.59719	0.250766	7.77746	2.1814	0.113785	10.9215	2.58999	3.55734	4.95161	1.58908	0.99455	0	2.95119	3.51975	0.0257645
	PEP-3	0	0	0	0	0	0	0	0	0	0	0	0	0.342939	0	0	0	0	0	0	0	0
	3PGA-0	462.585	609.74	564.609	520.492	249.164	473.912	464.635	149.454	353.57	370.948	238.416	296.273	484.09	609.586	516.354	347.197	427.703	65.384	578.698	645.099	68.4354
	3PGA-1	250.391	317.467	240.592	272.886	135.895	269.663	254.876	55.0796	143.918	151.267	132.576	118.361	111.407	132.135	118.787	41.6604	51.8847	8.68867	46.6931	77.6895	8.02109
	3PGA-2	20.8088	18.4964	8.92659	30.8057	15.32	30.5898	41.2817	11.8298	22.824	30.3315	22.6159	28.7174	22.3366	23.3176	26.7711	4.50033	6.96503	1.32533	4.98264	13.5586	1.22255
	3PGA-3	4.48886	4.87426	2.70635	11.0178	0.912272	12.5462	8.80769	1.50003	8.59453	1.71142	3.94433	9.35207	0.553019	3.69866	0	0.589695	2.17698	0.332187	0.11244	0	0.129833
	DHAP-0	227.843	322.387	164.689	128.299	74.9343	184.975	242.166	259.938	105.513	524.537	263.084	292.749	312.269	204.304	156.343	178.538	182.208	146.123	430.573	316.108	144.454
	DHAP-1	111.358	165.817	66.9099	84.7681	44.0326	144.514	186.275	123.719	65.577	264.709	216.211	156.671	77.5008	49.5144	46.597	30.3629	32.6675	25.3769	48.4192	42.7116	24.8231
	DHAP-2	4.65675	5.63602	0.995588	6.84315	3.31545	9.86192	24.5207	24.2268	8.8161	43.3016	24.5838	29.7853	15.8414	8.06259	6.98986	1.71315	1.65195	2.24433	5.65513	4.03857	3.20076
	DHAP-3	0.203722	0	0.155442	0.292641	0	0	2.94802	1.29203	1.39852	1.64575	2.62955	1.22369	0	0.138072	0	0.239381	0	0	0	0	0
	Glutamate-0	538.637	990.902	782.883	835.885	734.882	970.786	828.523	687.566	695.715	1114.72	812.915	852.44	537.052	823.817	666.221	687.998	1002.03	1064.46	471.566	850.545	637.043
	Glutamate-1	5.38466	8.50504	7.0805	4.17129	8.04534	3.95826	5.45591	2.07868	3.19205	13.865	6.24408	4.08732	4.56095	8.41986	10.9188	5.90173	6.86459	10.9872	8.02061	9.2258	10.8111
	Glutamate-2	0	0	0	0	0	0	0	0	0	0	0	0	0	0	0	0	0	0	0	0	0
	Glutamate-3	0	0	0	0	0	0	0	0	0	0	0	0	0	0	0	0	0	0	0	0	0
	Glutamate-4	0	0	0	0	0	0	0	0	0	0	0	0	0	0	0	0	0	0	0	0	0
	Glutamate-5	0	0	0	0	0	0	0	0	0	0	0	0	0	0	0	0	0	0	0	0	0
	2OG-0	146.577	450.454	265.031	235.258	691.91	310.769	227.83	217.498	590.433	302.143	298.948	233.167	143.242	176.752	183.576	406.769	761.83	770.248	75.2135	141.906	170.993
	2OG-1	1.2868	1.11771	1.76138	2.22252	2.95943	2.15904	0.932738	2.51465	3.05907	1.304	0	1.46587	0.844028	1.21865	1.95422	2.40817	2.33304	4.00355	0.915683	1.10814	1.45168
	2OG-2	0	0	0	0	0	0	0	0	0	0	0	0	0	0	0	0	0	0	0	0	0
	2OG-3	0	0	0	0	0	0	0	0	0	0	0	0	0	0	0	0	0	0	0	0	0
	2OG-4	0	0	0	0	0	0	0	0	0	0	0	0	0	0	0	0	0	0	0	0	0
	2OG-5	0	0	0	0	0	0	0	0	0	0	0	0	0	0	0	0	0	0	0	0	0
S. viridis
	Pulse (s)	0	0	0	0	5	5	5	10	10	10	20	20	20	20	20	20	20	20	20	20	20	30	30	30	60	60	60	60	180	180	180	300	300	300	600	600	600	1200	1200	1200	2400	2400	2400	2400	3600	3600	3600	20
	Chase (s)	0	0	0	0	0	0	0	0	0	0	0	0	0	0	0	0	0	0	0	0	0	0	0	0	0	0	0	0	0	0	0	0	0	0	0	0	0	0	0	0	0	0	0	0	0	0	0	5
	Malate-0	2247.21	3015.32	4963.46	3212.91	2734.76	4007.83	3976.72	1509.63	1807.08	2956.11	1418.03	2927.75	2798.62	2644.71	1056.01	1483.5	2846.05	3380.8	2061.44	2821.78	2610.39	2419.73	2313.87	2624.57	1558.9	1555.25	1669.41	2079.27	2207.72	2162.33	1893.31	1887.54	2449.77	2400.6	1098.8	1367.22	2904.36	943.993	1671.09	2235.48	1126.4	548.148	1383.27	1270.15	1226.02	1413.12	743.279	1260.56
	Malate-1	3.57958	18.2707	17.6318	5.27154	404.008	454.31	497.016	611.546	477.529	596.692	886.515	995.069	849.546	870.435	658.441	949.284	1006.61	975.859	879.684	875.084	1007.38	1135.15	1246.47	1049.58	1284.41	912.595	1290.81	1097.66	1002.88	1198.65	1058.56	772.107	1020.2	972.43	414.333	457.728	891.805	345.948	485.617	805.485	205.695	128.402	443.992	322.411	319.636	331.579	236.424	510.309
	Malate-2	0	0	0	0	0	0	0	0	0	0	19.1341	13.4107	16.2175	17.7686	21.6494	16.7621	7.90334	8.42227	4.22143	6.8153	4.19953	56.1127	36.7229	29.271	138.589	138.863	131.645	114.062	192.075	230.917	288.881	268.524	369.426	358.135	260.021	283.467	411.187	277.901	308.892	444.734	168.611	120.103	349.752	287.773	234.913	321.696	163.622	6.10271
	Malate-3	0	0	0	0.0804362	0	0	0	0	1.65396	0	0.693838	0.708866	1.20663	0	4.55518	0.130485	0	0	0	0	0	6.3265	2.09665	1.75785	39.379	44.9354	42.3219	33.5231	159.739	129.366	153.987	199.361	266.76	237.865	234.019	227.302	524.805	286.991	256.91	467.807	258.427	201.529	519.777	315.691	368.055	453.687	305.468	0
	Malate-4	0	1.11351	0.333132	0	0.0516422	0.146288	1.13506	0	0	0.37399	0.331779	0.510485	1.90196	1.12626	0	0.477636	0.143222	0	0.323174	0	0.597594	0.549206	0	1.39053	22.0174	28.3766	23.7289	15.4887	186.289	178.518	216.815	423.557	531.375	543.513	783.906	786.038	604.357	1413.13	1360.85	2116.19	1910.73	1633.32	3103.89	2321.45	2723.95	3502.79	2612.67	0
	Malate-0a	1086.93	1450.93	2395.54	1553.9	1116.7	1707.52	1669.93	416.165	628.512	1124.45	219.644	897.992	908.028	822.912	158.7	220.448	855.855	1130.6	542.949	912.531	742.957	554.721	458.5	713.832	0	173.698	41.5035	357.497	275.267	151.995	31.5565	56.9519	59.1256	74.3843	0	0	153.387	0	0	0	0	0	0	0	0	0	0	344.53
	Malate-1	3.57958	18.2707	17.6318	5.27154	404.008	454.31	497.016	611.546	477.529	596.692	886.515	995.069	849.546	870.435	658.441	949.284	1006.61	975.859	879.684	875.084	1007.38	1135.15	1246.47	1049.58	1284.41	912.595	1290.81	1097.66	1002.88	1198.65	1058.56	772.107	1020.2	972.43	414.333	457.728	891.805	345.948	485.617	805.485	205.695	128.402	443.992	322.411	319.636	331.579	236.424	510.309
	Malate-2	0	0	0	0	0	0	0	0	0	0	19.1341	13.4107	16.2175	17.7686	21.6494	16.7621	7.90334	8.42227	4.22143	6.8153	4.19953	56.1127	36.7229	29.271	138.589	138.863	131.645	114.062	192.075	230.917	288.881	268.524	369.426	358.135	260.021	283.467	411.187	277.901	308.892	444.734	168.611	120.103	349.752	287.773	234.913	321.696	163.622	6.10271
	Malate-3	0	0	0	0.0804362	0	0	0	0	1.65396	0	0.693838	0.708866	1.20663	0	4.55518	0.130485	0	0	0	0	0	6.3265	2.09665	1.75785	39.379	44.9354	42.3219	33.5231	159.739	129.366	153.987	199.361	266.76	237.865	234.019	227.302	524.805	286.991	256.91	467.807	258.427	201.529	519.777	315.691	368.055	453.687	305.468	0
	Malate-4	0	1.11351	0.333132	0	0.0516422	0.146288	1.13506	0	0	0.37399	0.331779	0.510485	1.90196	1.12626	0	0.477636	0.143222	0	0.323174	0	0.597594	0.549206	0	1.39053	22.0174	28.3766	23.7289	15.4887	186.289	178.518	216.815	423.557	531.375	543.513	783.906	786.038	604.357	1413.13	1360.85	2116.19	1910.73	1633.32	3103.89	2321.45	2723.95	3502.79	2612.67	0
	Aspartate-0	1421.75	1737.4	2563.05	1499.99	1367.59	1726.56	1727.41	537.779	581.157	1045.06	586.67	835.091	1019.8	548.215	227.017	583.714	840.476	1047.86	1050.37	763.281	689.167	680.371	790.171	513.783	441.66	196.516	404.348	522.46	92.3228	96.3202	188.773	178.388	156.616	141.313	55.9045	88.6099	150.953	20.9023	23.6312	44.4367	46.3147	3.37092	21.7198	7.97773	101.477	17.7395	1.16983	443.094
	Aspartate-1	40.4477	33.3407	72.5685	56.0255	485.97	504.525	571.829	540.399	455.959	612.405	919.1	1151.57	1035.5	901.423	766.616	959.199	1109.92	1142.48	943.424	961.758	991.399	1437.41	1569.98	1315.67	1544.64	987.019	1364.99	1590.12	1496.26	1876.44	1507.63	991.261	1132.79	1333.77	399.133	460.087	796.991	120.777	311.685	419.245	146.545	39.0991	145.068	124.221	298.444	121.494	70.0733	565.328
	Aspartate-2	0	0	0	0	0	0	0	0	0	0	15.4789	17.1552	11.971	5.02144	38.2242	16.018	10.2193	10.24	10.4544	19.7992	14.2604	47.3571	25.1625	25.0441	152.11	150.296	133.714	151.786	344.569	417.736	429.333	313.666	383.122	541.297	267.88	303.96	417.034	152.582	272.706	334.146	141.014	72.1518	209.185	164.217	219.707	173.086	80.4133	0
	Aspartate-3	0.228663	3.37988	0	0.361418	0	0	0	0	0	0	0	0	0	0	2.89803	0	0	0	0	0	0	7.15087	0.262616	2.3341	32	38.4141	37.5818	35.6739	161.869	231.899	237.778	274.466	322.415	351.466	257.689	265.452	568.248	265.223	305.239	391.887	261.121	142.698	445.146	260.331	282.827	347.435	207.02	0
	Aspartate-4	0	0	0	0	0	0	0	0	0	0	0	0	0	0	0	0	0	0	0	0	0	0	0	0	18.655	30.6014	21.294	19.5323	304.713	289.602	287.701	557.114	611.474	760.196	863.65	914.912	733.631	1845.4	1554.24	1989.02	2204.46	1881.67	2954.3	2562.75	2128.98	3188.67	2423.71	0
	Pyruvate-0	402.466	345.298	607.79	397.785	347.684	497.84	556.464	370.881	364.637	376.739	382.187	592.92	262.851	405.421	295.842	307.252	410.195	305.279	428.207	401.126	451.473	230.578	434.076	359.634	418.286	243.524	387.601	378.712	305.63	290.67	218.613	275.592	240.611	194.548	115.894	163.563	155.463	31.2685	54.393	75.2494	51.652	18.6591	45.0006	42.3406	57.7513	48.794	42.87	355.843
	Pyruvate-1	0	2.20751	0.391815	0.803852	2.32559	2.61027	7.24232	5.40473	4.10185	4.46513	12.6164	10.3535	6.79592	11.5708	12.712	10.6374	0	6.39614	13.9918	6.30948	12.8969	12.8727	20.239	17.5297	41.4381	34.1742	35.0081	33.189	62.4912	69.4571	50.5821	82.3164	69.5177	66.9734	59.511	78.6398	60.1789	21.2194	32.6651	38.0783	27.7932	7.24711	22.5895	26.7362	20.1267	20.4439	10.4899	16.421
	Pyruvate-2	0	0	0	0	0	0	0	0	0	0	0	0	0	0	0	0	0	0	0	0	0	0.260452	0	0	9.37798	8.51654	9.28515	7.69484	41.9901	41.3925	28.1809	58.6834	51.5533	52.2022	58.4765	76.1368	55.0895	30.2357	35.7197	45.2334	59.83	20.6363	41.2741	35.4224	41.3164	43.4909	33.2399	0
	Pyruvate-3	0	0	0	0	0	0	0	0	0	0	0	0	0	0	0	0	0	0	0	0	0	0.294743	0	0	6.68098	8.48819	7.65784	6.15803	72.5711	57.7864	52.9704	153.195	134.259	127.978	246.487	326.314	195.621	202.022	246.328	310.349	639.108	225.776	493.755	457.63	497.078	564.372	440.021	0
	Alanine-0	2335.99	2632.96	n.d.	3505.53	3405.51	4785.81	4322.36	2486.78	4345.06	3369.62	2630.54	3274.58	2946.51	3284.01	1454.93	3113.44	5008.19	3524.44	n.d.	n.d.	4493.86	2454.23	4401.55	3499.73	3183.52	1691.15	2184.89	3654.93	3150.54	3709.4	2418.01	2512.41	5198.28	2213.38	1405.89	1902.09	2050.8	449.393	868.037	1202.88	588.371	230.084	437.855	573.533	604.182	386.845	308.094	2339.68
	Alanine-1	42.2478	60.5841	n.d.	74.5399	85.6517	140.349	137.711	56.9892	79.5636	82.389	48.7516	82.8376	69.4776	93.5667	20.0914	48.6605	126.678	81.4743	n.d.	n.d.	135.373	59.1502	122.183	90.7822	110.052	59.6133	357.756	113.72	340.344	382.575	227.721	415.996	161.08	403.312	455.264	558.157	560.355	291.449	416.518	532.633	393.268	220.407	322.528	374.647	295.465	316.214	289.826	51.3049
	Alanine-2	14.5919	78.113	n.d.	25.0327	35.8919	47.5667	81.0172	22.0013	23.1695	30.2796	18.4951	31.2641	42.6438	56.9693	13.4659	10.0533	39.6929	26.4275	n.d.	n.d.	65.7111	25.6456	42.0859	35.5106	42.0875	28.5698	744.258	40.7603	428.661	383.586	284.501	897.175	60.0503	879.247	1817.78	2149.58	1769.29	2014.53	2603.17	3301.05	4363.04	2518.85	3806.63	4047.57	3467.27	4051.33	4015.94	19.7699
	PEP-0	235.469	193.076	200.306	283.108	159.369	339.584	273.468	229.394	220.07	237.39	162.713	205.214	156.118	186.703	109.345	159.046	198.878	187.923	219.213	190.638	208.171	199.582	195.154	211.546	140.033	145.338	133.202	170.488	116.273	106.123	110.011	93.5659	81.4079	85.8144	32.5682	42.9139	58.3748	9.34819	25.2663	24.0524	7.82506	7.33985	7.99617	10.0236	8.55588	7.96002	6.05596	181.701
	PEP-1	0.290057	0.180133	0.636754	1.24556	0.824091	1.38446	2.36081	6.31403	3.87356	4.67577	12.9657	13.3496	9.11237	14.0041	8.50219	10.4839	10.4868	12.1184	14.7484	10.7736	10.8956	22.0183	17.6806	28.8058	25.7687	30.255	23.5219	30.4088	38.0351	37.9616	35.7221	42.5462	40.4755	43.3976	27.3857	34.9551	40.6481	15.7783	29.3113	22.8619	9.17123	8.44439	9.98465	13.8013	6.99469	10.227	5.91107	17.1915
	PEP-2	0	0	0	0	0	0	0	0	0	0	0.562279	0.119589	0.0881916	0.521586	0.49014	0	0	0	0.485077	0.0683438	0	2.4737	1.9356	0	9.13827	11.0187	9.33075	10.1471	24.1319	21.3625	20.3256	32.062	29.9097	30.0335	24.9575	28.5264	34.5816	20.5393	30.023	22.6825	18.0244	21.2606	15.6792	18.5613	14.0456	19.99	14.5697	1.50906
	PEP-3	0	0	0	0	0	0	0	0	0	0	0.225365	0.156357	0.212058	0.272717	0.233305	0	0	0	0	0.192419	0	1.10034	0	0	5.64989	9.02892	6.47635	6.37838	43.2732	33.0094	38.0545	79.5105	74.9501	78.1083	104.46	128.185	108.575	146.118	164.448	156.34	195.963	232.401	189.001	201.123	157.849	252.24	210.771	0.574991
	3PGA-0	1077.03	1028.47	999.916	802.727	898.021	1165.13	998.072	964.947	991.04	897.651	451.05	729.729	714.064	450.641	468.839	613.716	742.123	767.163	n.d.	305.255	659.712	498.596	424.721	658.925	266.476	179.472	206.737	165.62	136.806	230.954	152.214	97.3241	59.3122	106.712	50.6992	59.8749	92.4768	20.7221	32.8891	19.015	15.0737	9.44317	8.26425	16.8696	21.5144	7.59347	9.39366	408.179
	3PGA-1	0	0.00967279	0.184324	0.354019	60.1348	47.6171	59.244	263.455	170.253	158.134	298.501	342.555	424.186	239.724	319.49	332.793	329.101	228.945	n.d.	136.215	286.123	405.671	220.732	281.358	361.726	311.221	292.594	206.619	204.781	233.472	212.964	181.471	103.063	170.53	107.896	112.596	123.996	63.9114	69.7239	31.2288	26.6617	26.7364	18.0058	40.4984	24.8263	18.9278	20.4648	305.272
	3PGA-2	0	0	0	0	0	0	0	9.64852	3.25319	2.49427	52.1503	46.7449	69.0998	39.2762	59.9416	45.6534	34.9597	23.299	n.d.	18.6546	36.7908	99.2676	49.5747	58.5257	196.44	193.504	184.735	115.37	215.566	206.804	218.018	222.344	120.659	203.595	161.412	146.369	209.56	116.498	102.993	51.1405	77.7702	88.2989	44.892	79.3083	66.6986	47.5942	66.4507	71.0573
	3PGA-3	0	0	0	0	0.0497664	0	0	0.897769	0	0	9.63025	7.47846	12.1501	7.22733	15.1459	7.0919	3.95842	2.49036	n.d.	2.50321	5.01501	26.8166	10.9581	14.0794	135.778	188.746	151.309	82.5749	446.891	347.307	488.828	666.474	368.523	646.613	827.271	793.444	513.831	962.165	741.692	389.619	892.25	1002.47	518.567	988.726	826.097	626.55	997.503	16.9368
	DHAP-0	448.541	403.826	559.615	584.305	312.874	583.091	314.951	331.363	552.47	363.336	284.56	320.153	264.072	302.061	317.597	388.663	552.482	398.095	281.266	360.903	332.569	324.069	366.238	244.578	184.222	136.337	161.763	155.146	73.6473	86.1846	86.5366	64.7794	60.8714	49.3164	24.441	29.3994	41.1003	14.6583	33.3302	11.7884	7.30564	7.83155	11.8792	5.32749	4.27411	5.42904	2.37745	361.502
	DHAP-1	0	0	0	0	4.84599	1.50061	8.90201	35.707	35.2305	21.836	106.841	76.3408	62.3097	90.7216	135.839	112.067	129.598	81.0209	73.287	88.2066	79.5236	167.484	139.8	135.102	178.899	177.532	153.813	167.027	82.498	91.6529	95.6075	83.6959	82.7314	66.0584	39.1611	48.8889	62.8973	33.0728	53.6221	24.5293	13.1031	16.1526	22.5736	12.2207	6.75041	9.9147	3.9513	165.052
	DHAP-2	0	0	0	0	0	0	0	0	0	0	14.1458	6.5007	6.12913	9.85933	19.3558	9.34069	6.94957	2.97586	6.46798	8.82761	8.01286	32.6955	27.3304	25.8849	95.277	110.086	93.9245	93.0559	87.9185	90.5945	103.055	110.121	96.8427	75.0661	63.366	72.0246	97.3297	65.333	88.665	46.3239	45.3804	60.0514	54.4061	23.5743	25.3144	28.3051	15.4982	30.2645
	DHAP-3	0	0	0	0	0	0	0	0	0	0	1.40609	0.656241	0.960453	1.37864	2.90516	0.662913	0	0.120204	0.541478	0.577744	0	6.25209	3.55787	4.61824	60.0372	97.0312	71.5837	63.1371	192.871	157.558	233.605	344.183	308.336	258.671	322.762	391.698	318.151	550.708	572.154	363.306	487.503	668.661	688.101	324.393	352.45	400.722	244.235	6.57724
	Glutamate-0	1727.11	1833.74	2772.84	3311.14	1580.35	1299.45	1703.5	735.828	2102.42	1389.88	2091.49	1930.76	1638.8	1275.81	914.332	1994.17	2141.21	1417.25	2104.05	1845.98	1644.35	1094.65	1514.36	1736.97	1866.52	952.021	1661.68	2868.24	1804.94	1495.05	1218.3	1376.37	1646.82	1534.73	1729.29	2271.94	1467.65	1127.91	1575.94	1809.71	1126.42	1352.4	923.055	1129.6	820.107	1197.5	689.197	1502.04
	Glutamate-1	3.22985	2.5492	0.381519	1.15998	4.43905	17.4187	25.6174	4.67708	0.00673274	9.68639	7.57674	12.5217	5.67368	8.25659	7.96327	8.71367	11.3309	15.3244	13.6203	21.329	17.155	9.89575	10.974	20.1167	12.4489	14.977	9.4703	23.4223	34.5156	37.2971	23.9243	41.5715	40.0716	49.6151	80.4737	75.1864	66.0344	45.6745	111.398	125.904	96.719	47.1908	56.2652	81.0919	107.525	68.4301	58.2747	9.5325
	Glutamate-2	0	0	0	0	0	0	0	0	0	0	0	0	0	0	0	0	0	0	0	0	0	0	0	0	0	0	0	0	0.0795886	1.8655	0.974305	4.46575	9.01894	11.9072	29.3472	31.7487	19.7672	31.0024	58.2461	60.6946	55.7026	51.6312	40.2502	52.8002	90.9383	78.1258	69.7709	0
	Glutamate-3	0	0	0	0	0	0	0	0	0	0	0	0	0	0	0	0	0	0	0	0	0	0	0	0	0	0	0	0	3.93815	2.21578	2.51225	11.232	11.2937	12.058	56.925	49.2545	31.991	54.5343	106.794	128.403	157.604	109.258	95.9624	116.686	167.691	199.854	205.379	0
	Glutamate-4	0	0	0	0	0	0	0	0	0	0	0	0	0	0	0	0	0	0	0	0	0	0	0	0	0	0	0	0	0.0794966	0	0.281012	0.417194	0.931304	1.21876	8.15878	11.3564	5.9068	25.3242	30.4509	37.747	71.1126	63.0744	42.689	55.2245	116.809	109.842	133.216	0
	Glutamate-5	0	0	0	0	0	0	0	0	0	0	0	0	0	0	0	0	0	0	0	0	0	0	0	0	0	0	0	0	1.00657	0	0.500033	2.24196	2.85621	1.24463	20.1435	22.6292	8.47414	58.5688	68.2976	87.926	258.616	221.725	171.328	170.506	458.429	450.314	644.643	0
	2OG-0	726.204	837.271	1358.11	949.493	771.506	339.949	720.223	248.361	642.495	444.335	1115.79	1131.99	732.186	850.189	358.762	658.514	1023.17	300.94	822.962	1219.79	741.934	355.886	505.262	407.5	724.826	300.679	584.012	1412.83	1087.03	443.422	427.402	836.021	775.706	600.848	1098.28	1416.84	707.78	398.056	334.452	1264	992.795	591.961	473.125	647.301	722.506	506.6	732.507	567.429
	2OG-1	0	14.5562	19.4802	17.2669	12.7524	6.21931	17.7997	4.6795	9.50238	11.407	15.5797	14.3585	2.47084	19.92	6.78051	10.9274	18.3845	4.62522	8.06471	26.515	16.6508	5.87699	12.5275	8.32393	13.4261	7.44775	9.18098	23.6437	27.1537	15.4808	13.0499	27.4394	22.272	27.9607	50.428	58.6275	28.1108	21.662	19.2017	89.6268	69.9146	29.2825	26.307	34.3096	67.0994	31.6033	54.6968	7.07188
	2OG-2	0	0	0	0	0	0	0	0	0	0	0	0	0	0	0	0	0	0	0	0	0	0	0	0	0	0	0	0	0	0	0	0.0046235	1.66942	0.232744	15.3253	12.1588	6.8747	11.1662	6.13481	28.2692	44.4627	31.7208	18.7615	25.9295	59.1878	31.4945	49.8185	0
	2OG-3	0	0	0	0	0	0	0	0	0	0	0	0	0	0	0	0	0	0	0	0	0	0	0	0	0	0	0	0	0	0	0	4.63715	5.17641	4.64055	33.5572	31.0907	11.6219	20.1466	14.7457	77.0241	111.07	60.7446	39.2501	57.0953	112.852	72.6889	141.178	0
	2OG-4	0	0	0	0	0	0	0	0	0	0	0	0	0	0	0	0	0	0	0	0	0	0	0	0	0	0	0	0	0	0	0	0.734663	0.984206	1.67568	9.0806	6.81763	4.13813	10.2371	5.32217	23.7432	63.8019	40.2656	20.8127	26.0541	78.2928	45.015	98.636	0
	2OG-5	0	0	0	0	0	0	0	0	0	0	0	0	0	0	0	0	0	0	0	0	0	0	0	0	0	0	0	0	0	0	0	0.530358	0.423025	0.40305	7.81917	6.38243	2.85754	13.603	7.413	31.7942	124.565	79.9658	42.5481	50.0214	182.419	103.925	235.542	0
P. miliaceum
	Pulse (s)	0	0	0	5	5	5	10	10	10	15	15	15	20	20	20	20	20	20	30	30	30	50	50	50	60	60	60	180	180	180	300	300	300	600	600	600	1200	1200	1200	2400	2400	2400	3600	3600	3600	20	20	20
	Chase (s)	0	0	0	0	0	0	0	0	0	0	0	0	0	0	0	0	0	0	0	0	0	0	0	0	0	0	0	0	0	0	0	0	0	0	0	0	0	0	0	0	0	0	0	0	0	5	5	5
	Malate-0	2077.85	2049.52	1849.85	2181.6	1044.6	1780.07	1564.21	1599.8	1090.85	1994.45	1579.12	1140.64	1312.21	2064.19	1563.2	1631.17	1946.14	1316.06	1477.56	1941.13	1675.25	1864.94	969.395	1711.91	1337.21	1558.45	1963.07	1783.93	1838.79	1642.39	1822.99	1887.82	1877.27	2145.25	1815.51	2380.71	2074.47	1485.07	1607.06	2128.95	2501.46	1003.53	1302.35	1615.46	1442.24	2255.58	1515.72	964.131
	Malate-1	19.5489	28.8119	21.2463	42.2631	41.7614	29.3836	88.5254	91.6071	57.1866	82.3706	100.432	59.0299	121.901	93.7091	111.012	101.986	85.949	74.7646	132.014	219.965	108.831	201.214	136.679	136.952	230.31	128.816	185.13	193.756	198.254	238.267	162.798	180.165	184.112	146.871	108.537	170.024	126.518	70.0824	72.5881	88.1509	129.288	57.0109	94.224	114.123	103.202	114.698	77.5348	83.5813
	Malate-2	0	0	0	0	0	0	0	0	0.679337	0	0	0	6.05853	0	0	0	0	0	2.05534	3.51411	1.06226	5.24029	2.66871	1.99553	10.3369	3.88216	3.45328	72.3202	71.04	65.2688	91.5888	119.935	110.795	122.069	128.092	118.158	95.3588	80.9499	59.8891	78.1954	90.795	52.7409	79.0942	95.4432	71.0588	0	0	0
	Malate-3	0.607926	0	0	0	0	0	0	0	0	0.822147	0.85882	0.410791	1.53557	0.799154	0.641658	0.174479	1.06664	1.05435	1.47821	1.28658	0	0.902714	1.02851	0.629532	0.570819	1.41958	1.09588	24.6647	24.0171	26.6482	34.7216	48.3355	48.1067	78.8841	71.4502	83.8415	87.7595	76.9138	73.2191	86.0295	112.263	74.6031	131.127	145.876	110.121	0	0.739885	0.497207
	Malate-4	0	0	0	0	0.121712	0	0	0	0	0	0	0.113924	0	0	0.0491094	0	0	0.0534179	0.39964	0	0.273863	0	0.487555	0.142252	0.876145	0.740716	1.26764	23.4255	16.6988	18.3991	48.69	63.3892	70.0422	150.731	192.08	156.005	307.014	297.884	318.164	502.247	571.679	461.161	685.468	781.794	645.184	0.077583	0	0.0221715
	Malate-0a	158.174	147.846	137.797	146.765	50.4683	124.42	51.9567	52.1626	39.7749	93.407	41.5441	42.4622	0	88.9808	30.6643	45.1719	85.8027	42.4422	1.201	0	41.5932	0	0	17.6691	0	9.0728	0	0	0	0	0	0	0	0	0	0	0	0	0	0	0	0	0	0	0	86.704	57.2149	4.99901
	Malate-1	19.5489	28.8119	21.2463	42.2631	41.7614	29.3836	88.5254	91.6071	57.1866	82.3706	100.432	59.0299	121.901	93.7091	111.012	101.986	85.949	74.7646	132.014	219.965	108.831	201.214	136.679	136.952	230.31	128.816	185.13	193.756	198.254	238.267	162.798	180.165	184.112	146.871	108.537	170.024	126.518	70.0824	72.5881	88.1509	129.288	57.0109	94.224	114.123	103.202	114.698	77.5348	83.5813
	Malate-2	0	0	0	0	0	0	0	0	0.679337	0	0	0	6.05853	0	0	0	0	0	2.05534	3.51411	1.06226	5.24029	2.66871	1.99553	10.3369	3.88216	3.45328	72.3202	71.04	65.2688	91.5888	119.935	110.795	122.069	128.092	118.158	95.3588	80.9499	59.8891	78.1954	90.795	52.7409	79.0942	95.4432	71.0588	0	0	0
	Malate-3	0.607926	0	0	0	0	0	0	0	0	0.822147	0.85882	0.410791	1.53557	0.799154	0.641658	0.174479	1.06664	1.05435	1.47821	1.28658	0	0.902714	1.02851	0.629532	0.570819	1.41958	1.09588	24.6647	24.0171	26.6482	34.7216	48.3355	48.1067	78.8841	71.4502	83.8415	87.7595	76.9138	73.2191	86.0295	112.263	74.6031	131.127	145.876	110.121	0	0.739885	0.497207
	Malate-4	0	0	0	0	0.121712	0	0	0	0	0	0	0.113924	0	0	0.0491094	0	0	0.0534179	0.39964	0	0.273863	0	0.487555	0.142252	0.876145	0.740716	1.26764	23.4255	16.6988	18.3991	48.69	63.3892	70.0422	150.731	192.08	156.005	307.014	297.884	318.164	502.247	571.679	461.161	685.468	781.794	645.184	0.077583	0	0.0221715
	Aspartate-0	949.307	1175.22	1046.16	1099.75	614.558	657.618	812.7	569.373	536.51	603.967	563.394	355.409	400.878	501.095	585.946	403.585	372.997	482.368	485.292	561.331	420.394	398.057	252.82	246.658	311.585	258.474	332.994	163.026	180.593	186.93	153.032	232.847	149.645	168.91	151.618	161.146	100.778	104.188	107.277	105.511	114.64	87.5434	63.3685	65.9852	58.888	865.57	590.1	594.907
	Aspartate-1	34.5379	39.2653	89.5032	377.741	450.394	306.911	802.925	1001.78	630.747	818.008	811.771	635.987	880.029	983.794	1110.87	843.396	655.709	963.499	1358.8	1560.73	1272.14	1832.25	1339.96	1083.73	1919.33	1203.03	1454.1	896.202	1122.84	1454.86	664.261	684.648	774.904	353.487	290.312	442.308	139.2	111.053	128.477	91.4919	125.623	75.7677	64.9239	80.7245	63.2627	907.544	726.774	612.754
	Aspartate-2	0	0	0	0	0	0	0	0	0	0	0	0	71.0172	0	0	6.78255	0	0	18.5471	18.3588	4.44931	73.7298	54.1563	29.193	138.548	43.6727	43.3721	428.103	478.788	457.908	505.67	580.342	563.739	495.914	557.142	609.23	264.328	268.032	230.894	140.432	170.772	95.2331	94.9111	99.7295	63.0021	3.54713	0.700019	0
	Aspartate-3	1.07589	0.712013	0	0	0	0	0	0	0	0	0	0	0	0	0	0	0	0	0	0	0	0	0	0	0	0.138084	1.31525	164.787	151.403	124.574	203.496	235.659	251.318	351.02	409.308	470.531	305.446	293.51	350.351	318.876	306.713	264.113	434.514	305.28	219.769	0	0	0
	Aspartate-4	0	0	0	0	0	0	1.41146	0	0	0	0	0.402585	0	0	0	0	0	0	0	0.302157	0	0.531936	1.09423	0.727226	2.66472	0.839574	0.0768161	152.129	115.162	128.072	292.611	351.395	377.905	797.994	930.362	1081.94	1519.4	1472.65	1546.39	2384.57	2441.72	2127.41	1611.15	1857.16	2008.29	0	0	0
	Pyruvate-0	153.098	154.768	259.497	119.962	126.042	17.6783	117.523	77.652	98.8016	161.549	101.339	126.771	84.3808	108.868	85.4814	255.113	44.3852	67.2554	90.1283	99.3987	66.2566	136.131	3.79546	56.36	300.533	53.8612	42.5357	61.106	59.2408	57.227	44.4591	36.2347	39.7009	30.1999	65.4049	24.6401	12.007	16.1061	13.0194	9.72223	15.1438	9.54877	10.8497	7.86227	5.11057	61.5627	130.526	88.1925
	Pyruvate-1	1.11702	1.33305	3.0108	1.1232	1.02328	0.131476	2.30514	1.70326	0.978206	1.95981	1.31338	1.27631	8.22479	1.76386	1.48398	4.38673	0.607057	0.848416	3.5614	4.86026	1.58564	13.0886	0.271088	3.02482	31.4757	4.48044	3.3161	31.316	27.7035	20.067	32.5064	29.1289	26.0851	30.4149	54.2348	25.4444	11.7057	20.9156	16.1934	5.62703	9.5547	7.28914	6.12095	3.6028	2.36569	1.36206	3.41431	1.514
	Pyruvate-2	0	0	0	0	0	0	0	0	0	0	0	0	0	0	0	0	0	0	0	0	0	0.168357	0	0	0.731516	0.062584	0.0285985	12.0239	10.2008	6.83009	16.939	13.3805	13.5283	24.7975	40.6961	21.447	16.3974	28.3561	23.0242	13.5161	20.2805	19.5647	16.8706	10.1162	6.97108	0	0	0
	Pyruvate-3	0	0	0	0	0	0	0	0	0	0	0	0	0	0	0	0	0	0	0	0	0	0.14936	0	0	0.630903	0.107445	0.0613421	14.3341	10.5655	6.8794	27.485	21.7968	23.9273	67.4256	122.561	56.858	88.2794	164.777	145.717	143.204	195.829	221.046	233.469	114.932	87.9241	0	0	0
	Alanine-0	2096.9	2254.51	3175.28	2377.7	2915.96	2124.47	1615.1	1378.49	2340.59	1832.28	1857.28	2153.9	1219.65	2314.33	2449.8	2000.28	1869.46	2004.39	1333.97	1096.33	3233.21	1400.2	2249.19	1627.4	1166.2	1497.06	1599.99	1035.96	1527.73	1492.64	1199.79	1298.75	1159.09	999.728	942.251	879.962	954.292	499.5	380.125	226.285	443.545	179.683	233.416	274.758	159.702	2220.7	1928.11	1824.65
	Alanine-1	47.2255	53.681	82.0886	55.5328	65.1639	47.9122	38.8119	29.6117	50.4357	34.3296	41.9271	41.4382	34.0049	51.1281	60.4648	43.2326	40.97	41.6076	20.9426	20.8971	81.1268	28.9168	56.3822	36.4453	34.486	29.0149	29.9808	108.057	140.475	101.006	207.556	227.964	206.472	323.582	307.872	330.591	332.685	296.205	272.192	169.352	238.306	188.172	188.698	213.687	147.444	50.8951	43.7862	34.7932
	Alanine-2	0	8.69137	21.147	0.933467	6.2759	3.71333	0	1.67743	6.04626	0	0	3.25783	0	0	9.61066	3.02471	3.04866	3.69532	0	0	11.6945	0	5.3549	1.46646	1.10208	2.24698	2.69952	73.6316	74.038	58.7461	226.252	252.412	269.107	660.046	779.82	759.47	1362.02	1477.7	1530.35	1684.25	2168.03	2066.16	2344.97	2323.25	1776.7	0	3.79712	2.78559
	PEP-0	607.087	592.45	620.172	566.806	1137.69	888.408	630.779	597.278	943.122	516.46	845.715	485.728	272.635	595.427	726.619	629.342	818.164	972.497	467.566	860.273	284.806	447.747	364.38	460.832	356.34	354.21	454.451	124.308	185.93	124.888	81.3347	86.2739	77.8378	49.3224	55.1663	52.1781	21.3638	18.1315	15.2186	8.38133	12.7287	12.0162	6.45017	9.67687	9.69508	523.68	582.469	796.613
	PEP-1	6.96987	7.55044	11.3007	8.14441	10.1656	8.39954	17.9856	16.6017	12.9215	8.8342	16.0162	7.47618	38.138	13.9298	18.606	14.6822	15.2636	17.4451	31.5223	74.1347	10.5394	70.0473	41.5766	34.1401	60.4005	41.7604	48.066	104.48	139.314	78.5599	95.2612	111.245	91.2845	104.075	119.076	104.746	48.5803	55.7509	37.0525	12.9752	16.1761	18.4611	8.4612	12.5584	11.617	19.0693	22.84	16.1242
	PEP-2	0	0	0	0	0	0	0	0	0	0	0	0	1.34218	0	0	0	0	0	0	0	0	3.3383	1.68099	0	3.68579	1.98157	2.0186	42.8718	54.08	28.6902	50.2476	51.1077	47.7943	85.721	83.8756	82.7206	63.5704	70.5486	48.6757	31.2359	34.8202	45.643	24.8443	33.5146	33.153	0	0	0
	PEP-3	0	0	0	0	0	0	0	0	0	0.00881331	0	0	0.0684296	0	0	0	0	0.00191216	0.0526618	0.15936	0.0206	1.02687	0.712612	0.417961	1.37744	0.962019	1.10667	46.2617	51.4494	25.1685	74.571	75.8962	76.9942	229.043	236.836	209.606	315.736	379.634	285.434	291.648	312.721	454.488	317.434	341.133	382.283	0	0	0
	3PGA-0	1456.23	1677.37	1469.56	1264.62	1299.74	1093	1195.92	823.607	1221.09	886.431	1008.36	881.788	604.294	1533.11	1137.84	1019.84	765.034	895.843	898.04	511.616	997.554	755.75	570.499	457.696	632.248	485.936	445.198	180.511	247.939	221.778	114.378	126.729	138.471	103.003	76.0509	92.5388	62.0365	55.723	24.8428	18.9509	44.7585	36.2302	30.2052	22.9225	18.2097	1215.34	1000.57	685.465
	3PGA-1	0	14.3585	33.1046	9.13734	17.6428	39.416	92.5925	101.295	63.7999	78.497	127.489	77.3961	224.991	203.016	174.634	198.008	82.2195	142.522	236.928	139.308	248.016	349.102	418.107	278.301	521.871	316.604	387.855	385.819	499.828	438.934	311.645	407.646	344.564	243.162	214.371	245.982	91.9122	83.3709	70.5539	49.622	52.9999	38.878	38.2521	28.1686	34.4835	179.609	131.393	142.27
	3PGA-2	0	0	0	0	0	0	0	0	0	0	0	2.29549	30.8681	0	0	0.420207	0	0	10.1096	15.3225	11.1882	43.4597	78.3763	26.1763	100.92	56.4418	44.5037	306.902	346.37	272.472	259.935	372.56	279.796	287.116	244.76	257.61	204.363	195.908	148.155	102.152	168.587	115.821	110.927	96.2608	74.9107	0	0	4.64936
	3PGA-3	0	0	0	0	0	0	0	0	0	0	0	6.1434	4.35013	0	0	0	0	0	5.92192	0	6.92521	47.4848	17.6005	5.82584	47.768	26.9924	17.1455	360.127	361.323	308.331	547.883	540.111	544.984	936.499	954.808	809.963	1209.42	1299.75	1054.19	1266.55	1511.91	1401.6	1258.44	1033.84	1166.68	0	0	4.07832
	DHAP-0	390.988	337.926	325.497	403.582	330.276	418.755	546.356	434.936	360.825	408.957	540.552	342.699	321.895	295.289	314.162	338.061	494.293	337.438	261.458	466.582	263.653	240.407	147.033	332.497	222.87	202.304	300.603	63.6637	87.5665	81.637	39.9529	61.1912	41.737	19.5544	19.7965	28.8787	5.80561	5.52242	8.75074	6.30646	5.04641	6.33792	3.56513	3.80387	2.04932	319.792	212.901	372.821
	DHAP-1	5.96703	3.05408	9.93061	10.4711	8.53073	7.90403	37.7527	50.0715	18.9908	33.0741	45.1109	32.5119	141.71	40.7481	64.3219	52.7208	59.561	42.4678	80.1625	202.171	74.3364	157.643	126.58	226.041	262.99	167.045	259.204	198.442	196.291	198.849	135.686	221.823	153.828	89.2978	99.5346	115.383	38.0027	33.9626	46.9497	19.539	17.6186	19.8803	8.52652	11.1745	9.50536	55.5178	43.3377	78.675
	DHAP-2	0	0	0	0	0	0	0	0	0	0	0	0	15.3922	0	0	0	0	0	1.40587	3.5415	0.49757	14.7971	18.5656	17.5863	41.2193	21.4051	45.2112	134.358	116.58	127.321	130.495	184.054	163.475	106.669	135.094	134.289	87.1806	68.769	98.9922	69.2153	66.7218	72.7079	43.8305	51.6524	40.9128	0	0	0
	DHAP-3	0	0	0	0	0	0	0	0	0	0	0	0	0	0	0	0	0	0	0	0	0.123064	1.55067	2.39757	0.789976	10.6004	4.8503	8.83461	175.36	139.931	120.294	235.507	337.632	289.362	339.539	456.951	412.82	498.162	441.724	679.92	696.896	602.123	760.939	573.752	442.63	510.819	0	0	0
	Glutamate-0	1983.21	1712.97	1811.51	1999.38	1766.68	2108.9	2494.12	1940.49	1758.49	1871.53	1965.86	1729.72	1509.08	1890.81	1934.34	1880.99	2109.97	1831.63	1527.93	1746.02	1844.88	2029.76	1315.58	1998.68	1918.69	1469.95	1975.53	1741.25	1869.71	1921.28	1724.04	1898.24	1946.16	2126.67	1849.9	1861.1	1874.18	1557.28	1697.81	1729.07	1847.91	1711.82	1381.91	1325.68	1307.68	1979.35	1740.14	1851.96
	Glutamate-1	17.0375	30.7877	27.1581	28.7212	23.4108	15.7703	59.7793	46.2403	17.5987	24.6603	21.5811	14.278	31.3784	43.6291	28.5526	15.9519	18.1222	20.6462	25.5685	32.4719	33.7142	55.8856	20.5222	27.9923	24.192	14.7445	21.8198	35.879	58.0903	22.6781	41.5696	46.5072	39.1009	66.8151	34.3841	53.1232	76.7708	48.2867	35.338	59.8178	81.8062	50.8399	54.2597	44.2871	41.4565	34.5334	18.291	20.717
	Glutamate-2	0	0	0	0	0	0	0	0	0	0	0	0	0	0	0	0	0	0	0	0	0	0	0	0	0	0	0	0.755385	0	0	0.452145	0	0	7.20396	9.83831	9.62653	21.1877	13.8528	20.4284	31.0874	32.4482	30.2869	27.9395	42.1304	23.8041	0	0	0
	Glutamate-3	0	0	0	0	0	0	0	0	0	0	0	0	0	0	0	0	0	0	0	0	0	0	0	0	0	0	0	0	0	0	0	0	0	15.2906	13.5075	13.3586	42.9759	28.6673	34.8311	53.8853	72.6134	60.0927	77.5562	93.4796	84.0638	0	0	0
	Glutamate-4	0	0	0	0	0	0	0	0	0	0	0	0	0	0	0	0	0	0	0	0	0	0	0	0	0	0	0	0	0	0	0	0	0	2.42517	3.85507	5.08712	17.457	8.92621	12.9273	34.9745	37.5422	35.8537	49.819	55.5532	48.8849	0	0	0
	Glutamate-5	0	0	0	0	0	0	0	0	0	0	0	0	0	0	0	0	0	0	0	0	0	0	0	0	0	0	0	0	0	0	0	0	0	2.56179	4.29495	4.87433	33.84	21.0775	26.3995	114.154	111.588	107.677	203.799	219.875	251.121	0	0	0
	2OG-0	338.506	414.617	447.238	389.995	265.232	225.126	389.797	282.529	243.4	299.977	253.787	220.367	326.256	438.032	402.045	304.605	239.758	172.517	346.836	432.023	305.592	447.749	233.683	255.353	615.185	219.273	403.728	377.374	524.801	508.372	493.552	447.433	630.445	661.391	477.038	728.576	555.07	381.552	564.425	542.07	717.836	591.911	406.091	359.913	391.978	483.836	285.323	117.87
	2OG-1	9.95899	4.90591	9.83369	7.45736	0.535729	2.42228	3.65636	5.20698	0	6.96034	6.82481	2.76277	8.1649	7.4575	9.27892	7.38024	1.75067	0	4.58004	5.46176	6.98904	0.799455	5.43239	4.16287	16.6742	4.65291	5.37772	9.56252	13.2332	13.3292	12.3077	8.74967	7.14538	17.6271	14.2045	15.3199	10.7497	13.0628	19.2411	11.0171	26.9253	12.7846	17.2861	12.9744	8.88769	11.3942	4.02376	4.57761
	2OG-2	0	0	0	0	0	0	0	0	0	0	0	0.0457838	0	0	0	0	0	0	0.259057	0	0	0	0	0	0	0	1.89742	0	0	0	0	0	0	0	0	1.72708	8.63968	3.5886	2.47368	12.7244	6.32969	9.51796	7.04342	7.26232	9.8648	0	0	0
	2OG-3	0	0	0	0	0	0	0	0	0	0	0	0	0	0	0	0	0	0	0	0	0	0	0	0	0	0	0	0	0	0	0	0	0	2.41361	3.47166	3.45128	9.95208	6.32753	10.3732	18.5864	26.503	17.9924	26.1122	20.9991	22.1743	0	0	0
	2OG-4	0	0	0	0	0	0	0	0	0	0	0	0	0	0	0	0	0	0	0	0	0	0	0	0	0	0	0	0	0	0	0	0	0	0.784539	2.05587	2.41008	5.44958	5.00333	1.76882	9.82845	17.1143	9.71938	18.814	15.8998	21.3529	0	0	0
	2OG-5	0	0	0	0	0	0	0	0	0	0	0	0	0	0	0	0	0	0	0	0	0	0	0	0	0	0	0	0	0	0	0	0	0	0	0	1.00194	6.20786	5.73929	7.27647	31.9377	44.7865	35.6372	61.6153	57.0973	80.961	0	0	0
M. maximus
	Pulse (s)	0	0	0	5	5	5	10	10	10	15	15	15	20	20	20	20	20	20	30	30	30	50	50	50	60	60	60	180	180	180	180	300	300	300	600	600	600	1200	1200	1200	2400	2400	2400	3600	3600	3600	20	20
	Chase (s)	0	0	0	0	0	0	0	0	0	0	0	0	0	0	0	0	0	0	0	0	0	0	0	0	0	0	0	0	0	0	0	0	0	0	0	0	0	0	0	0	0	0	0	0	0	0	5	5
	Malate-0	1348.6	2454.16	1899.97	1670.46	1526.46	490.132	1556.25	2467.41	3800.87	1658.98	2690.57	1028.53	1668.44	1390.52	1289.92	1126.41	2492.48	2721.69	1254.73	241.729	2575.2	744.288	1710.77	2271.93	1624.67	1304.47	2558.82	1542.62	913.327	1443.63	2587.81	2188.68	1422.08	2015.95	1449.26	1746.01	1885.95	1705.46	2162.1	991.497	1645.75	1512.5	1459.17	1247.57	621.458	1527.63	1281.77	1521.91
	Malate-1	7.33914	10.9216	19.3192	139.365	94.092	17.2042	217.958	130.909	146.853	225.263	156.975	235.372	281.763	314.587	242.434	283.287	313.099	331.702	282.445	107.992	378.773	376.586	298.208	209.221	367.42	250.469	265.778	263.644	190.307	346.848	333.499	186.842	264.059	249.321	127.199	140.715	195.562	102.6	119.823	66.3314	105.085	113.473	132.241	76.2151	99.6849	177.15	124.702	255.761
	Malate-2	0	0	0	0	0	0	0	0	0	0.995758	0	0	0.688645	0.795179	0	8.30385	0.462838	1.14608	28.3783	10.3961	1.37094	39.9704	49.7976	18.0767	47.4751	51.7621	18.2228	109	123.401	165.898	78.21	125.066	137.654	121.748	131.888	104.521	137.489	103.221	105.279	71.476	74.1408	86.9282	86.1576	49.4257	63.6627	115.712	0	6.3278
	Malate-3	0	0	0	0	0	0	0	0	0	0.256234	0	0	0	0	0	1.22059	0	0	4.45041	0.719379	0	5.23229	8.35222	2.47315	7.07102	7.0483	1.23858	31.6641	37.8249	45.2749	26.6623	58.9971	84.7496	57.5831	76.5523	70.3312	94.993	102.841	74.4597	69.945	87.8789	97.341	95.8251	76.5487	85.0059	156.995	0	0.830449
	Malate-4	0	0	0	0	0	0	0	0	0	0	0	0	0	0	0	0.275464	0	0	0.536396	0.259808	0	3.00837	1.98723	0.486654	3.15131	6.45803	0.931738	50.5054	67.0449	69.7104	35.1503	130.404	133.743	111.751	289.825	269.972	301.825	449.85	413.046	437.57	629.974	714.521	816.786	606.95	1061.89	1283.55	0	0
	Malate-0a	243.239	444.625	335.366	195.09	205.387	76.5516	109.916	349.261	582.685	121.926	369.252	0	78.074	0	40.744	0	204.995	231.63	0	0	166.003	0	24.0271	232.147	0	0	239.583	0	0	0	92.2129	0	0	0	0	0	0	0	0	0	0	0	0	0	0	0	135.214	66.9168
	Malate-1	7.33914	10.9216	19.3192	139.365	94.092	17.2042	217.958	130.909	146.853	225.263	156.975	235.372	281.763	314.587	242.434	283.287	313.099	331.702	282.445	107.992	378.773	376.586	298.208	209.221	367.42	250.469	265.778	263.644	190.307	346.848	333.499	186.842	264.059	249.321	127.199	140.715	195.562	102.6	119.823	66.3314	105.085	113.473	132.241	76.2151	99.6849	177.15	124.702	255.761
	Malate-2	0	0	0	0	0	0	0	0	0	0.995758	0	0	0.688645	0.795179	0	8.30385	0.462838	1.14608	28.3783	10.3961	1.37094	39.9704	49.7976	18.0767	47.4751	51.7621	18.2228	109	123.401	165.898	78.21	125.066	137.654	121.748	131.888	104.521	137.489	103.221	105.279	71.476	74.1408	86.9282	86.1576	49.4257	63.6627	115.712	0	6.3278
	Malate-3	0	0	0	0	0	0	0	0	0	0.256234	0	0	0	0	0	1.22059	0	0	4.45041	0.719379	0	5.23229	8.35222	2.47315	7.07102	7.0483	1.23858	31.6641	37.8249	45.2749	26.6623	58.9971	84.7496	57.5831	76.5523	70.3312	94.993	102.841	74.4597	69.945	87.8789	97.341	95.8251	76.5487	85.0059	156.995	0	0.830449
	Malate-4	0	0	0	0	0	0	0	0	0	0	0	0	0	0	0	0.275464	0	0	0.536396	0.259808	0	3.00837	1.98723	0.486654	3.15131	6.45803	0.931738	50.5054	67.0449	69.7104	35.1503	130.404	133.743	111.751	289.825	269.972	301.825	449.85	413.046	437.57	629.974	714.521	816.786	606.95	1061.89	1283.55	0	0
	Aspartate-0	526.896	2475	1796.93	1339.84	1317.17	232.884	999.866	2013.28	2389.53	812.023	2167	766.865	699.65	789.263	696.733	413.229	1346.41	2020.19	288.311	85.2342	980.87	305.531	497.21	389.785	488.645	235.782	1017.53	450.637	191.397	582.758	727.829	336.991	341.911	385.859	287.768	252.067	219.21	122.771	106.708	53.7633	71.6235	72.9615	95.1918	82.1297	49.4472	71.8419	514.837	1355.61
	Aspartate-1	9.60735	63.7872	54.065	798.582	605.164	100.098	1058.48	983.837	1337.77	1114.3	1669.21	1070.13	1213.96	1360.04	1213.47	908.604	1849.46	2298.26	838.853	279.14	1848.64	1023.95	1372.79	1580.58	1300.25	889.917	3163.87	1187.92	601.077	1165.93	2727.52	793.416	1155.35	1464.96	593.344	550.937	910.403	249.288	306.549	124.35	173.478	176.546	132.821	107.042	78.5774	213.369	240.376	874.243
	Aspartate-2	0	0	0	0	0	0	0	0	0	10.4332	0	0.933404	14.496	11.1353	4.00815	37.861	4.87982	1.22203	84.577	23.6368	29.2874	91.0633	215.728	144.93	165.109	197.923	266.691	454.964	412.016	522.495	831.086	630.449	784.868	881.611	750.168	523.907	905.697	422.841	436.631	189.455	184.685	170.794	123.66	87.0786	66.2965	149.046	0	14.9093
	Aspartate-3	0	0.16303	0	0	0	0	0	0	0	0	0	0	0	0	0	0	0	0	1.02058	0	0	8.23594	14.9786	11.8747	25.2384	29.1526	1.76705	148.372	122.886	174.589	250.92	254.125	471.345	341.1	419.303	297.622	641.74	421.775	343.871	230.078	276.424	269.857	185.548	197.649	135.002	304.985	0	0
	Aspartate-4	0	0	0	0	0	0	0	0	0	0	0	0	0	0	0	0	0	0	0.396218	0	0	2.56112	7.16797	11.7704	8.87351	17.4268	6.75249	206.93	196.065	219.604	263.198	632.291	783.31	859.539	1785.55	1257.4	2375.02	2272.9	2184.68	1516.83	3069.23	3102.51	3268.4	2530.03	3352.75	4724.64	0	0
	Pyruvate-0	46.724	67.5043	107.045	456.376	40.3473	128.019	56.7004	56.0663	115.434	129.165	84.2885	73.9683	78.5784	162.114	91.7868	92.0961	94.9094	107.031	45.1011	47.9605	61.1253	88.3937	52.4271	125.75	124.846	40.8124	45.8317	28.9286	24.0985	66.5382	94.5693	16.2895	32.5473	49.9019	17.1825	9.88164	38.5164	9.75914	5.92586	8.77791	8.50317	7.3508	3.60078	1.45479	1.28752	5.11175	172.713	71.6306
	Pyruvate-1	0.230808	0.384303	0.574822	10.4428	0.353065	2.81916	0.979158	0.622691	1.12731	4.46455	1.90447	1.89032	2.53271	6.43209	3.46041	5.96364	3.15035	3.40147	6.92695	7.5532	2.57993	11.4641	11.871	17.7205	21.9547	10.5499	5.2131	11.7909	17.5694	30.9653	27.4495	11.76	15.7748	26.3026	11.607	7.72118	26.7944	7.59357	4.35876	8.49581	4.36741	3.47329	1.31366	0.636254	0.475866	1.60576	7.73402	4.25997
	Pyruvate-2	0	0	0	0	0	0	0	0	0	0	0	0	0	0	0	0	0	0	0.303086	0.234188	0	0.898773	1.30119	1.94004	2.81722	1.85379	0.523268	4.13652	7.10004	10.3375	10.0355	6.20148	10.7824	13.2623	8.07204	5.6855	22.0417	9.22705	4.53756	10.4137	7.3427	6.2938	2.30476	1.64882	0.957409	3.29176	0	0
	Pyruvate-3	0	0	0	0	0	0	0	0	0	0	0		0	0	0	0	0	0	0.167895	0.103021	0	0.799744	0.773414	1.2192	2.43649	1.64721	0.257409	7.86313	14.1363	20.1455	15.3931	18.2899	22.1203	37.5477	41.1079	28.2248	96.4467	64.0602	34.6042	101.335	108.809	91.8437	53.1013	26.7588	27.7779	60.4386	0	0
	Alanine-0	304.578	3645.2	n.d.	n.d.	2292.74	1309.1	933.712	4300.91	8406.65	2487.36	3516.42	3014.86	1598.79	1690.27	1384.48	1208.42	3149.4	3822.66	550.747	829.72	9513.61	94.514	863.33	3200.65	1581.7	1168.51	4581.16	1127.59	571.022	2398.51	4644.79	1277.15	1841.03	2223.25	705.608	999.141	1250.13	493.527	376.415	358.84	951.869	545.787	406.92	322.745	202.067	887.056	1480.7	1696.57
	Alanine-1	4.08237	73.1061	n.d.	n.d.	39.789	28.3605	7.54929	89.0599	239.357	60.1638	76.4544	52.2801	22.5188	25.9679	17.8642	25.0755	59.1196	87.7347	8.11518	28.0713	278.647	0.0502486	29.5164	82.6519	38.496	35.4105	126.152	83.7125	61.378	216.679	308.471	224.765	401.148	333.864	198.297	282.013	420.636	239.706	303.854	186.147	173.264	165.042	150.335	154.347	67.9487	146.758	19.8483	28.5172
	Alanine-2	3.55631	7.25022	n.d.	n.d.	3.59993	6.69193	2.70807	9.77355	59.1129	0.234558	8.96258	3.33425	2.18926	0	1.25707	0	9.91843	12.1018	2.61775	2.26788	51.7738	0	3.62314	16.159	8.6488	11.582	27.9413	101.328	87.5062	253.999	246.656	466.082	633.478	704.518	758.025	1100.34	1486.42	1390.83	1626.15	1435.8	1847.41	1887.28	2473.45	2104.64	1378.49	1827.06	0.584335	0.494637
	PEP-0	304.519	468.096	543.45	345.296	556.166	365.917	474.113	395.438	550.052	590.105	676.838	470.982	441.001	815.585	481.579	482.673	488.589	630.405	282.532	375.052	365.285	278.399	298.652	575.287	499.396	287.592	322.697	279.095	208.551	274.18	414.224	129.202	116.596	206.209	97.5834	44.1116	94.3546	53.4802	52.8318	57.4259	29.7957	23.5816	35.604	1.74862	0.796099	47.078	391.616	609.451
	PEP-1	3.53302	2.61037	7.68429	8.88443	0	9.62763	9.31426	5.88751	9.88612	11.6235	8.91698	9.33963	20.8183	62.3723	22.0836	21.9748	16.0586	30.5297	54.7722	65.8147	26.3918	53.4975	86.9809	94.7166	98.4649	68.8433	49.9313	123.656	98.1272	131.887	154.081	119.415	86.582	129.252	85.0011	44.7593	78.9206	52.8131	46.7583	47.3676	21.8095	11.7915	27.9721	0.734372	0.59274	14.5231	23.3812	31.1836
	PEP-2	0	0	0	0	0	0	2.87003	0	0	0.456173	0	0	0	0	0	0	0	1.29593	3.62776	1.80323	0	2.97847	2.78334	8.5797	21.1838	9.60132	10.2398	33.7771	30.4514	49.1159	41.2916	60.6795	50.0342	64.6562	71.485	24.945	55.3212	59.9818	42.5625	29.7564	26.8133	15.4354	37.9123	1.52597	0.955893	32.6894	1.80728	0
	PEP-3	0	0	0	0	0	0	0	0	0	0	0	0	0	0	0	0	0	0	4.513	42.6808	11.3509	3.34655	4.50523	17.0507	28.0445	9.56623	14.3359	67.3575	53.6606	64.1551	76.1896	156.786	103.206	152.159	278.527	124.001	219.206	406.931	252.617	324.577	380.709	234.367	703.352	22.1397	23.8039	465.662	0	0
	3PGA-0	525.07	1225.07	1581.49	896.387	1103.16	718.988	1121.62	1065.19	1497.34	1079.84	1345.06	746.977	838.65	968.983	837.619	669.408	1242.94	1227.1	306.507	373.308	633.427	308.58	292.55	494.392	319.521	208.593	397.077	168.816	230.002	147.678	211.795	101.109	139.109	130.04	85.7842	89.8335	111.98	69.9019	111.857	59.0549	55.4462	44.885	36.4065	94.075	52.6487	61.9879	689.494	786.925
	3PGA-1	9.29847	7.48866	18.4365	50.849	55.7158	33.6934	227.313	99.6315	149.102	375.895	194.05	278.982	394.179	416.775	358.997	389.987	381.248	322.594	375.501	470.953	383.508	508.222	454.679	521.538	666.96	410.246	369.128	301.804	323.445	294.07	363.218	209.62	198.417	247.053	146.952	129.363	129.42	69.764	66.3729	64.5137	31.324	23.6888	25.9909	41.765	21.5073	39.9752	389.184	528.286
	3PGA-2	0	0	0	0	0	0	11.5051	0	6.90208	15.7534	3.13684	2.94529	16.95	25.2056	19.8882	34.3338	13.3346	10.887	77.3828	90.4094	46.8202	109.968	141.395	141.34	261.678	163.23	104.018	244.933	247.115	237.062	289.561	214.932	217.431	294.916	152.318	198.844	163.336	153.16	114.075	88.8402	89.3783	49.8358	58.7732	84.4757	43.716	70.7602	37.1041	32.6336
	3PGA-3	0	0	0	0	0	0	0	0	0	24.0208	0	0	0	23.6084	32.3655	18.6999	19.9299	25.1748	44.2476	83.7733	45.1271	85.7855	100.328	92.7592	211.25	152.356	76.0757	544.354	565.34	562.543	535.895	774.071	565.178	944.25	921.782	1097.53	855.175	1178.45	1008.62	927.185	1206.85	715.321	1179.82	1236.01	1225	1084.41	54.1283	26.5096
	DHAP-0	156.865	258.378	306.692	436.913	276.328	216.892	315.399	328.459	346.218	245.834	369.377	251.988	301.224	204.98	270.302	168.768	360.133	344.823	154.574	166.645	266.51	83.5965	100.443	123.945	75.1916	60.1411	141.248	43.4008	22.5448	49.7901	55.7023	23.3151	25.6249	23.6241	15.4272	12.8769	15.7325	11.3329	5.41666	4.80225	2.45018	5.87433	3.43382	4.49656	3.58801	4.04322	142.55	266.182
	DHAP-1	0.619697	2.48276	1.03421	18.4832	8.60419	7.09981	43.8443	23.7454	23.6294	54.1493	59.2333	78.9803	129.219	87.3737	103.218	109.973	107.14	100.179	203.249	233.982	183.468	206.326	230.078	188.584	205.795	160.06	175.561	130.51	69.4462	165.012	178.031	78.8209	79.0839	84.1443	49.3427	50.7899	46.3331	30.2332	19.8848	15.8235	6.67881	10.9389	8.33351	7.03057	5.46542	8.56401	84.2297	206.059
	DHAP-2	0	0	0	0	0	0	0	0	0	0	0	0.800198	1.79288	0.115675	1.00782	3.88241	1.83518	0.740341	35.5727	35.8471	9.99994	48.6757	67.2048	49.1518	66.3629	71.0985	56.8387	117.15	64.8052	137.495	143.837	96.1703	99.1886	110.125	82.1471	77.653	77.69	67.2947	38.3729	35.5219	24.2531	41.0934	26.1772	28.4872	22.9796	34.7916	4.00479	16.076
	DHAP-3	0	0	0	0	0	0	0	0	0	0	0	0	0	0	0	0	0	0	7.85963	8.85034	0.0649683	22.1915	33.4582	19.2184	42.7085	55.267	12.8983	257.804	149.847	311.23	251.311	314.132	236.653	396.18	445.551	459.395	449.09	535.262	319.656	383.791	345.966	575.085	636.453	413.61	656.772	586.27	0	1.5624
	Glutamate-0	1340.11	1565.89	1584.2	1522.42	1612.03	1653.37	1401.75	1774.48	2396.92	1708.22	2319.64	1171.98	1514.76	1196.77	1290.49	1369.12	2187.5	2167.33	1475.15	1303.2	1960.48	1093.49	1710.99	2125.08	1331.36	1176.99	2211.38	1446.58	1421.32	1461.4	1691.67	1524.76	1585.24	1395.6	1742.43	1542.24	1719.2	1577.6	1454.66	1405.55	1500.54	1946.93	1539.57	1089.08	1025.61	1838.06	961.995	1943.6
	Glutamate-1	7.63875	9.67678	7.88556	24.2875	12.3151	15.6122	27.0593	3.42436	17.3793	18.2903	18.3585	10.8015	16.4371	15.6538	1.12818	13.6467	9.04264	23.195	4.10684	14.8957	18.2125	21.7395	16.7462	11.6867	16.9269	15.6272	25.9852	15.3361	11.8498	19.1576	30.5346	39.4456	49.0127	51.1614	42.473	52.4482	71.5812	61.6996	59.2161	38.1479	73.51	55.5636	68.1445	40.302	74.0695	79.4446	5.48108	35.1952
	Glutamate-2	0	0	0	0	0	0	0	0	0	0	0	0	0	0	0	0	0	0	0	0	0	0	0	0	0	0	0	0.696557	0.170117	0	0.265643	2.85684	8.12947	8.66114	10.2201	8.84954	27.2301	30.784	20.324	26.3694	33.3921	45.0803	37.2726	36.7063	40.3006	57.6671	0	0
	Glutamate-3	0	0	0	0	0	0	0	0	0	0	0	0	0	0	0	0	0	0	0	0.466165	0	0	0	0	0	0	0	1.17759	1.86004	1.36114	1.77485	7.27147	11.2026	8.58841	22.1152	19.8402	48.9356	51.0905	46.4781	47.2809	85.71	93.6265	114.469	73.9416	141.103	158.488	0	0
	Glutamate-4	0	0	0	0	0	0	0	0	0	0	0	0	0	0	0	0	0	0	0	0.194241	0	0	0	0	0	0	0	0.47441	0	0.148183	0	0.563119	2.13969	1.02394	3.9095	2.88834	9.71637	14.4902	12.5712	14.0717	27.8639	37.912	45.9465	36.4951	57.3169	69.1318	0	0
	Glutamate-5	0	0	0	0	0	0	0	0	0	0	0	0	0	0	0	0	0	0	0	0.37056	0	0	0	0	0	0	0	0.069811	0	0.10108	0	1.03914	1.5427	1.23799	5.98884	7.03979	19.4299	32.31	34.3437	36.0679	132.238	149.627	247.723	195.556	400.776	364.612	0	0
	2OG-0	179.827	305.389	306.204	382.237	323.821	259.885	339.894	254.234	693.729	385.564	260.999	227.968	316.288	280.271	225.803	311.541	403.212	348.029	334.953	301.557	470.683	257.733	323.449	358.661	345.153	156.705	285.317	332.001	325.587	329.143	290.287	332.685	353.426	256.568	366.17	336.565	288.834	331.827	317.274	322.214	326.161	375.537	185.14	189.297	169.605	240.727	264.922	444.789
	2OG-1	1.48976	4.76907	2.93593	5.7368	2.94636	5.83344	5.31915	4.5438	3.58793	4.84817	8.3556	4.11326	4.66423	3.15887	6.54395	6.30575	5.2746	7.22725	3.66883	4.69799	9.22023	3.92656	4.2203	11.0025	4.9975	4.8956	3.79556	8.54584	4.77422	4.25674	11.3971	8.79914	8.39333	8.37736	15.2567	10.1079	17.3012	12.2882	12.8542	11.1323	11.7894	10.2431	8.45782	8.14874	8.4922	9.60948	1.77571	5.16572
	2OG-2	0	0	0	0	0	0	0	0	0	0.399768	0	0	0	0	0	0	0	0	0	0	0	0.461522	0	0	0	0	0	0	0	0	0	0	0.702543	1.19396	0.939176	0	3.05493	2.55214	1.57497	7.34812	6.18088	7.48455	4.15996	3.84586	5.50666	5.4506	0	0
	2OG-3	0	0	0	0	0	0	0	0	0	0	0	0	0	0	0	0	0	0	0	0	0	0	0	0	0	0	0	0	0	0	0	0	2.04822	1.94198	4.97225	2.74979	8.68899	9.12748	8.85172	10.9172	16.5314	15.1009	12.5128	14.892	19.3456	19.8102	0	0
	2OG-4	0	0	0	0	0	0	0	0	0	0	0	0	0	0	0	0	0	0	0	0	0	0	0	0	0	0	0	0	0	0	0	0	1.40904	2.01989	2.27126	1.72917	4.53361	4.38007	5.69192	3.29918	8.40343	8.88795	5.07176	9.05616	10.5828	12.083	0	0
	2OG-5	0	0	0	0	0	0	0	0	0	0	0	0	0	0	0	0	0	0	0	0	0	0	0	0	0	0	0	0	0	0	0	0	0.473457	0	0.905055	2.08099	4.15645	8.55593	10.4761	8.12033	26.9298	28.5266	27.3422	35.1638	71.1294	46.8781	0	0
[truncated: 18 more columns]

## Sheet: 2B-total amounts
Supplementary Dataset S2B. Metabolite amounts. For a given compound, amounts of all isotopologue (data provided in Supplementary Dataset S2A) were summed. Amounts are expressed as nmol g-1 FW. The duration of 12CO2 pulses and 13CO2 chases are indicated in seconds. n.d. stands for not determined.
Z. mays pulse (Medeiros et al., 2022)
	Pulse (s)	0	0	0	0	5	5	5	5	5	10	10	10	10	10	10	15	15	15	15	20	20	20	20	30	30	30	30	50	50	50	50	60	60	60	60	180	180	180	180	180	180	300	300	300	300	600	600	600
	Chase (s)	0	0	0	0	0	0	0	0	0	0	0	0	0	0	0	0	0	0	0	0	0	0	0	0	0	0	0	0	0	0	0	0	0	0	0	0	0	0	0	0	0	0	0	0	0	0	0	0
	Malate	6134.88	5643.03	2710.09	2574.23	3880.9	5392.87	4581.89	4251.43	9662.87	6965.39	4386.24	3914.99	7598.18	7019.21	4897.39	6828.66	3486.86	9605.14	4969.42	7099.26	6299.08	3874.48	4853.74	1326.94	7298.66	1974.44	4520.71	11916.3	4507.16	5601.84	6059.09	9568.2	3477.19	4065.92	2417.75	11730	1864.68	3150.63	8441.27	4563.55	4640.49	4954.87	4983.72	5044.18	5409.39	8591.28	7987.09	4746.77
	Malatea	617.783	568.253	272.906	259.225	390.806	543.062	461.397	428.119	973.051	701.415	441.694	394.239	765.137	706.835	493.167	687.646	368.973	967.238	500.421	714.896	748.564	390.16	488.771	374.306	850.957	494.875	455.236	2012.27	520.863	564.105	975.907	963.517	937.024	446.916	430.021	1181.21	575.63	1565.43	914.286	497.975	665.782	1263.29	1221.22	863.336	1088.91	1258.76	1447.05	989.098
	Aspartate	348.444	220.094	423.38	129.828	228.424	268.427	125.17	294.826	628.653	337.594	417.331	320.692	380.152	n.d.	247.701	680.529	169.765	262.488	306.965	310.342	424.629	264.002	273.962	165.001	306.154	323.757	167.467	1287.72	346.721	476.689	637.431	482.749	644.798	258.136	360.687	641.605	509.834	1001.66	610.305	354.34	321.875	215.21	553.871	597.611	604.829	402.336	558.393	330.982
	Pyruvate	449.258	426.134	529.253	550.126	474.717	279.867	250.63	440.087	559.061	326.942	331.253	457.882	380.465	902.047	436.6	555.237	488.49	556.519	495.895	449.215	293.378	311.369	446.87	277.761	267.697	622.458	370.127	365.756	303.206	380.077	485.189	294.417	449.27	406.445	361.684	228.965	232.401	473.023	401.565	398.845	325.964	297.04	382.036	421.398	337.096	454.091	486.511	392.418
	Alanine	738.696	566.543	1256.49	1406.47	654.565	536.231	263.169	863.877	1361.5	689.245	572.514	618.154	680.869	1401.9	1014.89	1869.78	759.485	1849.02	920.804	492.31	937.287	924.887	1009.36	293.585	337.907	1239.34	1020.26	1322.1	954.669	1260.97	1743.44	725.43	1096.43	943.106	843.573	378.986	295.957	897.649	557.959	960.551	691.468	301.452	553.925	1351.17	904.164	483.85	1041.39	808.848
	PEP	488.267	321.749	451.001	488.47	594.697	326.876	148.431	256.324	230.291	478.672	336.962	249.291	233.103	296.367	379.192	343.761	345.249	313.634	247.088	274.646	233.478	329.351	280.128	292.103	255.706	233.964	187.249	199.181	245.081	270.28	276.452	160.688	235.564	201.053	270.483	218.623	210.806	251.111	212.142	236.408	239.05	147.783	209.196	172.285	201.226	173.751	208.983	178.297
	3PGA	920.562	806.09	983.125	788.561	893.133	631.408	573.564	646.409	866.554	799.352	823.478	504.187	639.046	665.154	622.488	1086.69	729.959	679.401	393.094	682.942	619.735	480.666	603.025	580.848	650.181	669.892	601.566	768.74	582.195	601.41	834.519	667.976	783.762	657.244	528.057	474.964	500.243	835.117	668.731	728.325	696.465	500.1	666.005	518.513	593.684	564.068	726.891	714.007
	DHAP	391.655	324.586	495.748	204.174	358.639	232.176	322.451	343.227	452.236	420.579	365.821	277.936	356.488	230.068	328.784	438.683	269.353	361.445	310.012	375.869	318.706	365.268	288.275	337.776	645.393	299.258	279.901	709.703	326.069	412.919	467.305	504.3	470.924	328	485.644	721.001	642.192	652.233	471.22	318.51	463.968	587.398	699.37	476.713	849.175	864.731	664.67	679.052
	Glutamate	906.621	576.039	1643.7	540.565	867.694	846.95	433.966	829.346	1456.54	791.898	1062.22	452.261	694.133	792.96	1044.19	1412.87	480.655	1077.09	1052.66	716.821	1081.38	930.431	790.286	522.478	850.03	655.612	696.6	1831.18	734.167	1114.4	1539.92	901.35	1134.57	851.922	1077.37	1134.38	1022.93	1068.55	1563.61	752.706	638.019	587.961	850.696	1142.43	1149.26	630.623	1003.62	899.395
	2OG	528.69	474.059	1301.37	362.905	421.977	336.419	330.811	558.204	696.372	347.355	543.162	479.121	372.416	929.727	541.792	896.027	293.037	777.009	707.402	404.461	416.334	281.085	563.022	236.049	428.687	419.54	252.602	783.382	350.059	411.824	513.985	406.362	719.704	389.312	426.4	414.456	223.682	612.228	585.414	238.816	206.608	304.089	430.444	370.836	748.04	345.028	488.279	500.054
Z. mays chase
	Pulse (s)	20	20	20	20	20	20	20	20	20	20	20	20	20	20	20	20	20	20	20	20	20
	Chase (s)	0	0	0	5	5	5	15	15	15	30	30	30	60	60	60	90	90	90	120	120	120
	Malate	3398.35	4197.46	3623.13	4193.97	3766.22	2969.05	4506.32	5120.17	2183.3	n.d.	2762.82	2343.61	3886.25	6570.37	2732.79	3740.9	2623.85	4951.67	3017.75	2867.28	n.d.
	Malatea	398.437	718.942	594.971	422.333	379.258	298.983	453.786	515.601	219.859	0	278.216	236.002	391.345	661.637	275.192	376.709	264.221	498.633	303.887	288.735	0
	Aspartate	506.832	602.921	586.656	674.554	3217.32	590.814	545.95	856.433	650.567	n.d.	288.973	336.097	388.21	1147.34	437.36	731.954	679.417	1110.97	298.397	436.113	n.d.
	Pyruvate	301.869	292.481	225.308	348.829	425.269	258.002	253.066	n.d	693.375	199.331	n.d.	167.1	206.591	266.981	194.679	522.028	816.518	n.d	259.533	210.107	n.d.
	Alanine	1258.93	1099.42	1014.18	995.956	954.14	933.951	960.779	649.292	2599.57	2300.65	n.d	n.d	826.592	875.07	n.d	1540.52	4098.85	n.d	788.064	860.979	720.914
	PEP	210.749	215.759	258.954	240.582	142.228	321.05	215.437	n.d	201.963	127.42	n.d	169.431	154.225	201.323	140.931	254.75	181.233	n.d.	249.312	236.692	n.d.
	3PGA	738.274	950.578	816.833	835.201	401.292	786.712	769.601	n.d.	528.906	554.258	n.d.	452.704	618.387	768.737	661.912	393.947	488.73	n.d.	630.486	736.347	n.d
	DHAP	344.061	493.84	232.75	220.203	122.282	339.352	455.91	409.176	181.304	834.193	506.508	480.429	405.611	262.019	209.93	210.853	216.528	173.745	484.648	362.859	172.478
	Glutamate	544.022	999.407	789.963	840.057	742.927	974.744	833.979	689.644	698.907	1128.58	819.159	856.528	541.613	832.237	677.14	693.9	1008.89	1075.45	479.587	859.771	647.854
	2OG	147.863	451.572	266.793	237.48	694.869	312.928	228.763	220.012	593.492	303.447	298.948	234.633	144.086	177.971	185.531	409.177	764.164	774.251	76.1292	143.014	172.444
S. viridis
	Pulse (s)	0	0	0	0	5	5	5	10	10	10	20	20	20	20	20	20	20	20	20	20	20	30	30	30	60	60	60	60	180	180	180	300	300	300	600	600	600	1200	1200	1200	2400	2400	2400	2400	3600	3600	3600	20
	Chase (s)	0	0	0	0	0	0	0	0	0	0	0	0	0	0	0	0	0	0	0	0	0	0	0	0	0	0	0	0	0	0	0	0	0	0	0	0	0	0	0	0	0	0	0	0	0	0	0	5
	Malate	2250.79	3034.7	4981.42	3218.27	3138.82	4462.29	4474.87	2121.18	2286.26	3553.18	2324.7	3937.44	3667.49	3534.04	1740.65	2450.16	3860.71	4365.09	2945.67	3703.68	3622.57	3617.87	3599.16	3706.57	3043.29	2680.02	3157.92	3340	3748.7	3899.78	3611.55	3551.08	4637.53	4512.54	2791.08	3121.75	5336.51	3267.96	4083.36	6069.69	3669.86	2631.5	5800.68	4517.47	4872.57	6022.87	4061.47	1776.97
	Malatea	1090.51	1470.31	2413.5	1559.25	1520.76	2161.98	2168.08	1027.71	1107.69	1721.52	1126.32	1907.69	1776.9	1712.24	843.346	1187.1	1870.52	2114.88	1427.18	1794.43	1755.13	1752.86	1743.79	1795.83	1484.39	1298.47	1530.01	1618.23	1816.25	1889.45	1749.8	1720.5	2246.88	2186.33	1692.28	1754.53	2585.54	2323.97	2412.27	3834.22	2543.46	2083.35	4417.41	3247.32	3646.56	4609.75	3318.19	860.942
	Aspartate	1462.43	1774.12	2635.62	1556.38	1853.56	2231.08	2299.24	1078.18	1037.12	1657.47	1521.25	2003.82	2067.27	1454.66	1034.76	1558.93	1960.61	2200.57	2004.25	1744.84	1694.83	2172.29	2385.58	1856.83	2189.07	1402.85	1961.93	2319.57	2399.74	2912	2651.21	2314.9	2606.42	3128.04	1844.26	2033.02	2666.86	2404.89	2467.51	3178.73	2799.46	2138.99	3775.42	3119.49	3031.43	3848.43	2782.38	1008.42
	Pyruvate	402.466	347.505	608.182	398.589	350.01	500.45	563.707	376.286	368.738	381.205	394.803	603.274	269.647	416.992	308.554	317.889	410.195	311.675	442.199	407.436	464.37	244.006	454.315	377.164	475.783	294.703	439.552	425.754	482.682	459.306	350.347	569.787	495.941	441.702	480.368	644.653	466.353	284.745	369.106	468.91	778.384	272.318	602.619	562.129	616.273	677.101	526.621	372.264
	Alanine	2392.83	2771.66	n.d	3605.1	3527.05	4973.72	4541.09	2565.77	4447.79	3482.28	2697.78	3388.68	3058.63	3434.54	1488.49	3172.16	5174.56	3632.35	n.d.	n.d.	4694.94	2539.02	4565.82	3626.02	3335.66	1779.33	3286.9	3809.41	3919.54	4475.56	2930.23	3825.58	5419.41	3495.94	3678.93	4609.83	4380.45	2755.37	3887.73	5036.56	5344.67	2969.35	4567.01	4995.75	4366.92	4754.39	4613.86	2410.75
	PEP	235.759	193.256	200.942	284.354	160.193	340.969	275.829	235.708	223.944	242.066	176.467	218.84	165.531	201.502	118.571	169.53	209.365	200.041	234.447	201.672	219.067	225.174	214.77	240.352	180.59	195.641	172.531	217.422	221.713	198.456	204.113	247.685	226.743	237.354	189.371	234.581	242.18	191.783	249.049	225.937	230.984	269.445	222.661	243.509	187.445	290.417	237.307	200.976
	3PGA	1077.03	1028.48	1000.1	803.081	958.206	1212.74	1057.32	1238.95	1164.55	1058.28	811.331	1126.51	1219.5	736.868	863.417	999.254	1110.14	1021.9	n.d.	462.628	987.641	1030.35	705.986	1012.89	960.42	872.943	835.375	570.185	1004.04	1018.54	1072.02	1167.61	651.557	1127.45	1147.28	1112.28	939.865	1163.3	947.298	491.004	1011.76	1126.95	589.729	1125.4	939.136	700.665	1093.81	801.445
	DHAP	448.541	403.826	559.615	584.305	317.72	584.591	323.853	367.07	587.7	385.172	406.953	403.651	333.471	404.021	475.697	510.733	689.029	482.212	361.562	458.515	420.105	530.5	536.926	410.184	518.436	520.986	481.084	478.366	436.935	425.99	518.804	602.779	548.781	449.112	449.73	542.011	519.479	663.772	747.772	445.947	553.292	752.696	776.96	365.516	388.789	444.37	266.062	563.395
	Glutamate	1730.34	1836.29	2773.22	3312.3	1584.79	1316.87	1729.12	740.505	2102.43	1399.57	2099.07	1943.28	1644.48	1284.07	922.295	2002.89	2152.54	1432.58	2117.67	1867.31	1661.51	1104.55	1525.33	1757.08	1878.97	966.998	1671.15	2891.66	1844.56	1536.43	1246.49	1436.3	1710.99	1610.78	1924.34	2462.11	1599.82	1343.01	1951.12	2250.38	1766.18	1845.28	1329.55	1605.91	1761.5	2104.07	1800.48	1511.57
	2OG	726.204	851.827	1377.59	966.76	784.259	346.169	738.023	253.04	651.997	455.742	1131.37	1146.35	734.657	870.109	365.543	669.441	1041.56	305.565	831.026	1246.3	758.585	361.763	517.789	415.824	738.253	308.126	593.193	1436.47	1114.18	458.903	440.452	869.367	806.231	635.761	1214.49	1531.91	761.383	474.871	387.269	1514.45	1406.61	833.94	620.804	840.711	1222.36	791.327	1312.38	574.501
P. miliaceum
	Pulse (s)	0	0	0	5	5	5	10	10	10	15	15	15	20	20	20	20	20	20	30	30	30	50	50	50	60	60	60	180	180	180	300	300	300	600	600	600	1200	1200	1200	2400	2400	2400	3600	3600	3600	20	20	20
	Chase (s)	0	0	0	0	0	0	0	0	0	0	0	0	0	0	0	0	0	0	0	0	0	0	0	0	0	0	0	0	0	0	0	0	0	0	0	0	0	0	0	0	0	0	0	0	0	5	5	5
	Malate	2098.01	2078.33	1871.1	2223.87	1086.49	1809.45	1652.73	1691.41	1148.72	2077.64	1680.41	1200.2	1441.71	2158.7	1674.9	1733.33	2033.16	1391.94	1613.51	2165.9	1785.42	2072.3	1110.26	1851.63	1579.3	1693.31	2154.02	2098.09	2148.8	1990.98	2160.79	2299.65	2290.33	2643.81	2315.67	2908.74	2691.12	2010.9	2130.92	2883.57	3405.48	1649.04	2292.26	2752.7	2371.81	2370.35	1594	1048.23
	Malatea	178.33	176.658	159.043	189.029	92.3514	153.803	140.482	143.77	97.6408	176.6	142.835	102.017	129.495	183.489	142.367	147.333	172.818	118.315	137.148	224.766	151.761	207.357	140.864	157.388	242.094	143.931	190.947	314.167	310.01	348.583	337.798	411.824	413.056	498.555	500.159	528.028	616.65	525.83	523.86	754.622	904.025	645.516	989.913	1137.24	929.566	201.48	135.49	89.0997
	Aspartate	984.921	1215.19	1135.66	1477.49	1064.95	964.528	1617.04	1571.16	1167.26	1421.97	1375.16	991.799	1351.92	1484.89	1696.81	1253.76	1028.71	1445.87	1862.64	2140.72	1696.99	2304.57	1648.03	1360.31	2372.13	1506.16	1831.86	1804.25	2048.78	2352.35	1819.07	2084.89	2117.51	2167.32	2338.74	2765.16	2329.15	2249.43	2363.38	3040.88	3159.47	2650.07	2268.87	2408.88	2413.21	1776.66	1317.57	1207.66
	Pyruvate	154.215	156.101	262.508	121.085	127.065	17.8098	119.829	79.3553	99.7798	163.509	102.652	128.047	92.6056	110.632	86.9654	259.5	44.9922	68.1038	93.6897	104.259	67.8422	149.537	n.d.	59.3848	333.371	58.5116	45.9418	118.78	107.711	91.0035	121.39	100.541	103.242	152.838	282.896	128.39	128.39	230.155	197.954	172.069	240.808	257.449	267.311	136.513	102.371	62.9247	133.94	89.7065
	Alanine	2144.12	2316.89	3278.51	2434.16	2987.4	2176.09	1653.92	1409.78	2397.07	1866.61	1899.21	2198.6	1253.65	2365.45	2519.87	2046.54	1913.48	2049.69	1354.92	1117.22	3326.03	1429.12	2310.93	1665.31	1201.78	1528.32	1632.67	1217.65	1742.24	1652.39	1633.6	1779.13	1634.67	1983.36	2029.94	1970.02	2649	2273.4	2182.66	2079.89	2849.89	2434.02	2767.08	2811.69	2083.85	2271.6	1975.69	1862.23
	PEP	614.057	600.001	631.473	574.95	1147.86	896.808	648.764	613.879	956.044	525.303	861.731	493.204	312.183	609.357	745.225	644.025	833.428	989.944	499.141	934.567	295.366	522.16	408.35	495.39	421.803	398.914	505.643	317.921	430.773	257.306	301.415	324.523	293.911	468.161	494.955	449.251	449.251	524.065	386.381	344.241	376.446	530.608	357.189	396.883	436.748	542.749	605.309	812.737
	3PGA	1456.23	1691.73	1502.67	1273.75	1317.38	1132.42	1288.51	924.902	1284.89	964.928	1135.85	967.623	864.503	1736.12	1312.47	1218.26	847.254	1038.37	1151	666.247	1263.68	1195.8	1084.58	767.999	1302.81	885.974	894.702	1233.36	1455.46	1241.51	1233.84	1447.05	1307.81	1569.78	1489.99	1406.09	1567.74	1634.76	1297.74	1437.28	1778.25	1592.53	1437.82	1181.19	1294.28	1394.95	1131.97	836.463
	DHAP	396.955	340.98	335.428	414.053	338.807	426.659	584.109	485.008	379.816	442.031	585.663	375.211	478.997	336.037	378.484	390.781	553.855	379.906	343.026	672.295	338.61	414.397	294.576	576.914	537.679	395.604	613.853	571.823	540.368	528.101	541.641	804.7	648.402	555.06	711.377	691.37	629.151	549.978	834.612	791.957	691.51	859.865	629.675	509.261	563.286	375.31	256.239	451.496
	Glutamate	2000.25	1743.76	1838.67	2028.11	1790.09	2124.67	2553.9	1986.73	1776.09	1896.19	1987.44	1744	1540.46	1934.44	1962.89	1896.94	2128.09	1852.28	1553.5	1778.49	1878.6	2085.65	1336.1	2026.67	1942.88	1484.69	1997.35	1777.89	1927.8	1943.95	1766.07	1944.75	1985.26	2220.97	1915.78	1947.17	2066.42	1678.09	1827.74	2022.99	2183.91	1996.57	1795.28	1781.01	1757.01	2013.88	1758.43	1872.68
	2OG	348.465	419.523	457.072	397.453	265.768	227.548	393.453	287.736	243.4	306.937	260.612	223.176	334.421	445.49	411.324	311.985	241.509	172.517	351.675	437.485	312.581	448.549	239.115	259.516	631.859	223.926	411.003	386.937	538.034	521.702	505.859	456.182	637.59	682.216	496.771	752.487	596.068	415.274	605.559	626.164	839.494	677.562	536.962	474.146	535.219	495.23	289.347	122.448
M. maximus
	Pulse (s)	0	0	0	5	5	5	10	10	10	15	15	15	20	20	20	20	20	20	30	30	30	50	50	50	60	60	60	180	180	180	180	300	300	300	600	600	600	1200	1200	1200	2400	2400	2400	3600	3600	3600	20	20
	Chase (s)	0	0	0	0	0	0	0	0	0	0	0	0	0	0	0	0	0	0	0	0	0	0	0	0	0	0	0	0	0	0	0	0	0	0	0	0	0	0	0	0	0	0	0	0	0	0	5	5
	Malate	1355.94	2465.08	1919.29	1809.82	1620.56	507.336	1774.21	2598.32	3947.72	1885.5	2847.55	1263.9	1950.9	1705.9	1532.35	1419.5	2806.04	3054.54	1570.54	361.097	2955.34	1169.09	2069.11	2502.19	2049.79	1620.21	2844.99	1997.43	1331.9	2071.36	3061.33	2689.99	2042.28	2556.35	2074.73	2331.55	2615.81	2463.97	2874.71	1636.82	2542.83	2524.76	2590.18	2056.71	1931.7	3261.03	1406.47	1784.83
	Malatea	250.578	455.546	354.685	334.455	299.479	93.7557	327.874	480.17	729.538	348.44	526.227	235.372	360.526	315.382	283.178	293.087	518.557	564.479	315.81	119.367	546.147	424.797	382.372	462.404	425.118	315.737	525.754	454.814	418.577	627.731	565.734	501.31	620.206	540.404	625.464	585.54	729.869	758.513	712.608	645.323	897.08	1012.26	1131.01	809.14	1310.24	1733.41	259.916	329.836
	Aspartate	536.503	2538.95	1851	2138.42	1922.33	332.982	2058.35	2997.12	3727.3	1936.75	3836.21	1837.93	1928.1	2160.44	1914.22	1359.69	3200.74	4319.67	1213.16	388.011	2858.8	1431.34	2107.87	2138.94	1988.12	1370.2	4456.61	2448.82	1523.44	2665.38	4800.55	2647.27	3536.78	3933.06	3836.13	2881.93	5052.07	3489.57	3378.44	2114.48	3775.44	3792.67	3805.62	3003.92	3682.08	5463.88	755.214	2244.76
	Pyruvate	46.9548	67.8886	107.62	n.d.	40.7004	n.d.	57.6796	56.689	116.562	133.63	86.193	75.8586	81.1111	168.547	95.2472	98.0597	98.0597	110.433	52.499	55.851	63.7052	101.556	66.3728	146.629	152.055	54.8633	51.8254	52.7191	62.9043	127.986	147.447	52.5409	81.2249	127.015	77.9695	51.5131	183.799	90.6399	49.4264	129.022	129.022	108.962	60.3205	30.4987	30.4987	70.4479	180.447	75.8906
	Alanine	312.217	3725.55	n.d.	n.d.	2336.13	1344.16	943.969	4399.75	8705.12	2547.76	3601.83	3070.47	1623.5	1716.24	1403.6	1233.49	3218.44	3922.5	561.48	860.059	9844.03	94.5643	896.469	3299.47	1628.85	1215.5	4735.25	1312.63	719.906	2869.18	5199.91	1968	2875.66	3261.63	1661.93	2381.49	3157.19	2124.06	2306.42	1980.79	2972.55	2598.11	3030.7	2581.74	1648.51	2860.87	1501.13	1725.58
	PEP	308.052	470.707	551.135	n.d	556.166	n.d	486.297	401.326	559.939	602.185	685.755	480.322	461.819	877.958	503.663	504.648	504.648	662.23	345.445	485.35	403.028	338.222	392.921	695.634	647.089	375.603	397.204	503.886	390.791	519.337	685.787	466.082	356.419	552.275	532.597	237.817	447.803	573.206	394.77	459.127	459.127	285.176	804.841	26.1486	26.1486	559.953	416.804	640.634
	3PGA	534.368	1232.56	1599.93	n.d	1158.88	n.d	1360.44	1164.83	1653.35	1495.51	1542.25	1028.9	1249.78	1434.57	1248.87	1112.43	1657.45	1585.76	803.639	1018.44	1108.88	1012.56	988.952	1250.03	1459.41	934.425	946.298	1259.91	1365.9	1241.35	1400.47	1299.73	1120.14	1616.26	1306.84	1515.57	1259.91	1471.27	1300.92	1139.59	1383	833.731	1301	1456.33	1342.88	1257.13	1169.91	1374.35
	DHAP	157.485	260.861	307.726	455.396	284.932	223.992	359.243	352.205	369.847	299.983	428.61	331.769	432.236	292.47	374.529	282.623	469.108	445.742	401.255	445.325	460.043	360.79	431.184	380.899	390.058	346.567	386.546	548.865	306.643	663.528	628.881	512.438	440.551	614.073	592.468	600.715	588.845	644.123	383.33	439.938	379.348	632.992	674.397	453.624	688.805	633.668	230.785	489.88
	Glutamate	1347.75	1575.57	1592.09	1546.7	1624.34	1668.98	1428.81	1777.9	2414.3	1726.51	2338	1182.78	1531.2	1212.43	1291.62	1382.76	2196.54	2190.53	1479.26	1319.13	1978.69	1115.23	1727.74	2136.77	1348.29	1192.62	2237.36	1464.33	1435.2	1482.17	1724.25	1575.93	1657.27	1466.27	1827.14	1633.3	1896.1	1767.97	1627.6	1567.49	1853.25	2328.74	2053.13	1472.08	1739.18	2567.41	967.476	1978.8
	2OG	181.317	310.158	309.14	387.974	326.767	265.718	345.213	258.778	697.317	390.812	269.354	232.081	320.952	283.43	232.347	317.847	408.486	355.256	338.622	306.255	479.904	262.121	327.669	369.663	350.15	161.601	289.112	340.547	330.361	333.399	301.684	341.484	366.453	270.101	390.514	353.233	326.569	368.731	356.723	363.031	395.996	445.78	242.684	260.403	284.661	334.559	266.698	449.955
[truncated: 18 more columns]

## Sheet: 2C-isotopologue abundances
Supplementary Dataset S2B. Relative isotopologue abundance (%). Relative isotopologue abundance is the proportion of the total pool that is present as the unlabelled form or a given isotopologue, and is calculated from the amount of each isotopologue and their summed amount for each metabolite (Supplementary Dataset S1A). The number associated to a metabolite represents the number of 13C atoms in…
Z. mays pulse (Medeiros et al., 2022)
	Pulse (s)	0	0	0	0	5	5	5	5	5	10	10	10	10	10	10	15	15	15	15	20	20	20	20	30	30	30	30	50	50	50	50	60	60	60	60	180	180	180	180	180	180	300	300	300	300	600	600	600
	Chase (s)	0	0	0	0	0	0	0	0	0	0	0	0	0	0	0	0	0	0	0	0	0	0	0	0	0	0	0	0	0	0	0	0	0	0	0	0	0	0	0	0	0	0	0	0	0	0	0	0
	Malate-0	99.8207	99.7393	98.1955	98.4152	93.9263	97.5049	96.7744	93.5744	94.7835	95.4453	94.0287	90.6036	93.9336	94.9775	94.3433	91.7549	89.4182	91.6122	93.2099	92.0163	88.1163	94.4925	90.3952	71.7918	88.3409	74.9359	92.4737	83.1133	88.4436	91.7185	83.8935	91.0685	73.0522	89.0082	82.214	93.7364	69.1298	50.314	89.1689	89.088	85.6528	74.5041	75.4958	82.8845	79.8699	85.3484	81.8827	79.1627
	Malate-1	0.179345	0.260662	1.80454	1.54828	5.80903	2.49506	3.22558	6.42558	5.21645	4.55474	5.97125	9.39643	6.06644	4.99252	5.65673	8.22665	10.4837	8.35689	6.71142	7.73715	11.6946	5.50747	9.17922	26.5759	10.7806	23.2332	7.11021	12.283	10.2731	7.54816	14.1674	7.50616	22.5899	9.28618	14.8058	2.83141	12.6474	26.3859	4.58869	6.18163	8.16176	7.13354	8.26766	6.32239	7.08385	3.14526	4.14004	4.04424
	Malate-2	0	0	0	0.0365086	0.15696	0	0	0	0	0	0	0	0	0.0300057	0	0.0168055	0.0981347	0.0111686	0.0543184	0.157633	0.127545	0	0.271529	1.27521	0.801164	1.57316	0.319745	2.35246	0.94991	0.592408	1.48465	1.0461	3.22866	1.27732	2.17814	1.6914	8.81713	11.2166	2.64849	2.44429	2.9371	7.0939	5.80252	3.09579	4.28103	2.59669	3.53588	3.36724
	Malate-3	0	0	0	0	0.107691	0	0	0	0	0	0	0	0	0	0	0.00166475	0	0.0197197	0.0181488	0.0619752	0.0615455	0	0.0727488	0.347023	0.048852	0.228451	0.0863092	0.726823	0.220241	0.114368	0.323403	0.260927	0.730401	0.239007	0.516842	0.649636	3.50616	4.57811	1.36332	1.07933	1.50616	3.34667	3.11848	2.52608	3.5545	1.7343	3.89574	3.37133
	Malate-4	0	0	0	0	0	0	0	0	0	0	0	0	0	0	0	0	0	0	0.00623952	0.0269827	0	0	0.0812613	0.010144	0.0284459	0.0292483	0.0100164	1.52441	0.113138	0.0265693	0.131079	0.118266	0.39879	0.189248	0.285228	1.09119	5.89949	7.50541	2.23064	1.20678	1.7422	7.92182	7.31554	5.17124	5.21068	7.17534	6.54567	10.0545
	Malate-0a	98.219	97.4115	82.08	84.2622	39.6853	75.2228	67.9684	36.1909	48.1981	54.7692	40.7026	6.68889	39.7573	50.1239	43.8259	18.1219	0	16.7053	32.5707	20.7176	0	45.3082	4.62008	0	0	0	25.2604	0	0	17.7606	0	11.3063	0	0	0	37.7991	0	0	0	0	0	0	0	0	0	0	0	0
	Malate-1a	1.78098	2.5885	17.92	15.3752	57.6865	24.7772	32.0316	63.8091	51.8019	45.2308	59.2974	93.3111	60.2427	49.5782	56.1741	81.6947	99.0726	82.988	66.6477	76.8336	98.4088	54.6918	91.1541	94.2131	92.4654	92.6953	70.6078	72.7377	88.8954	74.9569	87.9605	74.5398	83.8285	84.4831	83.2441	28.1173	40.9696	53.1053	42.3658	56.6497	56.8874	27.9791	33.7398	36.9395	35.1904	21.467	22.8513	19.4087
	Malate-2a	0	0	0	0.362548	1.55869	0	0	0	0	0	0	0	0	0.297971	0	0.166886	0.92739	0.110909	0.539409	1.56538	1.07328	0	2.69642	4.52071	6.87159	6.27654	3.17522	13.9309	8.2198	5.8829	9.21773	10.3883	11.9812	11.6207	12.2464	16.7964	28.562	22.5749	24.4525	22.3999	20.4715	27.8237	23.6797	18.0876	21.2668	17.7229	19.5166	16.1597
	Malate-3a	0	0	0	0	1.06943	0	0	0	0	0	0	0	0	0	0	0.0165318	0	0.195826	0.180226	0.615444	0.517899	0	0.722431	1.23022	0.419004	0.911466	0.857092	4.30412	1.9058	1.13573	2.00791	2.59113	2.71043	2.17442	2.90589	6.4512	11.3577	9.21407	12.587	9.89118	10.4979	13.1263	12.7263	14.7591	17.6577	11.8369	21.5028	16.1793
	Malate-4a	0	0	0	0	0	0	0	0	0	0	0	0	0	0	0	0	0	0	0.0619614	0.267952	0	0	0.806964	0.035961	0.243981	0.116694	0.0994675	9.02728	0.979014	0.263846	0.813827	1.17444	1.47986	1.72172	1.60366	10.836	19.1106	15.1057	20.5947	11.0592	12.1431	31.0709	29.8542	30.2138	25.885	48.9731	36.1293	48.2523
	Aspartate-0	96.6815	96.677	96.6301	99.7746	45.3781	55.0139	62.3594	54.254	60.3073	25.2547	36.2314	14.7804	25.7433	n.d.	45.4401	35.6011	29.7744	32.5834	41.8741	25.7681	23.5696	27.7531	22.8136	8.99184	10.7145	22.5862	28.2426	10.1436	14.5944	11.3768	12.4821	14.0293	19.4474	18.6449	16.0961	2.02372	2.26246	3.91388	14.4574	13.0225	5.41113	6.86828	0.957858	4.62785	6.63389	3.76263	0.799114	4.23917
	Aspartate-1	3.31853	3.32295	3.36986	0.225371	54.6219	44.9861	37.6406	45.746	39.6927	74.7453	63.7686	83.7734	74.2567	n.d.	53.662	63.72	70.2256	66.914	58.1154	71.8516	76.4304	71.2924	72.7534	83.2708	81.7676	72.1657	66.0344	74.4457	77.249	79.4206	77.771	72.3876	67.0047	66.6027	74.3178	32.9209	35.5621	52.3259	33.1553	51.5226	46.6815	28.0306	29.7297	30.9089	31.5328	15.2219	19.4896	16.8017
	Aspartate-2	0	0	0	0	0	0	0	0	0	0	0	1.44624	0	n.d.	0.754158	0.67897	0	0.502572	0.0104656	2.38026	0	0.954512	4.43298	7.66652	6.9353	4.70142	4.57599	14.781	7.31247	8.53611	9.27443	13.5831	10.9168	11.8309	7.6439	28.873	23.6613	20.4229	22	19.2676	25.8593	23.0003	21.05	16.6806	19.082	17.2866	18.3917	15.2845
	Aspartate-3	0	0	0	0	0	0	0	0	0	0	0	0	0	n.d.	0.143732	0	0	0	0	0	0	0	0	0.0708555	0.582578	0.492527	0.664801	0.629675	0.844091	0.666516	0.472522	0	1.87152	2.27433	1.01328	18.8699	9.27641	9.419	11.9563	7.54162	9.78375	11.0507	13.4596	9.33245	19.539	8.72484	22.5876	18.018
	Aspartate-4	0	0	0	0	0	0	0	0	0	0	0	0	0	n.d.	0	0	0	0	0	0	0	0	0	0	0	0.0541204	0.482189	0	0	0	0	0	0.75963	0.647184	0.928896	17.3125	29.2378	13.9183	18.431	8.64567	12.2643	31.0501	34.8028	38.4502	23.2123	55.0041	38.732	45.6566
	Pyruvate-0	100	100	100	100	100	100	100	100	100	100	100	100	100	100	100	100	100	100	100	99.2822	100	98.8381	99.5679	95.5691	94.6105	97.6306	96.9117	91.5067	93.9337	94.2338	92.8612	91.8734	90.7632	90.2391	89.5851	49.0368	45.5916	60.2921	54.1313	67.6997	65.13	31.0034	37.664	44.0537	40.8418	19.8126	21.2054	18.1272
	Pyruvate-1	0	0	0	0	0	0	0	0	0	0	0	0	0	0	0	0	0	0	0	0.717843	0	1.1619	0.432091	4.4309	5.38945	2.3694	3.08829	7.42257	4.66662	4.87374	6.0887	7.04242	7.55683	8.02323	9.06371	26.0105	25.1306	19.6906	19.9069	17.8135	19.7606	25.5025	22.1463	19.5028	19.4988	15.6267	17.1276	15.2148
	Pyruvate-2	0	0	0	0	0	0	0	0	0	0	0	0	0	0	0	0	0	0	0	0	0	0	0	0	0	0	0	0.29396	0.555972	0	0.328579	0.217978	0.41492	0.675068	0.73701	9.80707	9.91379	6.6489	8.6702	4.66074	5.01759	10.6292	10.1305	9.06615	10.1949	8.90541	10.8028	10.5068
	Pyruvate-3	0	0	0	0	0	0	0	0	0	0	0	0	0	0	0	0	0	0	0	0	0	0	0	0	0	0	0	0.77678	0.843743	0.892457	0.721476	0.866188	1.265	1.06265	0.614198	15.1456	19.364	13.3684	17.2916	9.82604	10.0919	32.8649	30.0592	27.3773	29.4645	55.6553	50.8642	56.1512
	Alanine-0	98.6332	99.2525	98.7027	98.33	99.1237	98.7696	100	98.8147	97.8606	98.9274	98.5394	99.0872	98.7721	98.3471	98.5136	97.8083	98.4094	98.014	98.1803	98.8259	98.6407	98.056	97.8314	99.1265	98.4929	97.9225	97.1519	96.6558	97.8509	97.4083	97.3233	98.4712	98.1115	96.3056	96.9316	78.9132	76.6575	81.1483	75.6993	86.2172	87.0512	61.5619	62.0466	64.4913	61.8489	40.7278	41.8863	36.9212
	Alanine-1	1.03212	0.747463	1.29735	1.55247	0.876281	1.23043	0	1.18528	1.81064	0.976901	1.31389	0.91282	1.22793	1.65285	1.48641	2.19175	1.59065	1.98598	1.81973	1.17408	1.35927	1.94401	1.85923	0.771655	0.745645	2.07754	2.31893	2.84072	1.94413	2.25952	2.34275	1.52881	1.7052	2.65259	2.42748	9.35408	9.36473	7.88656	9.70851	6.31593	5.9228	10.9435	11.158	10.4878	11.4949	9.86199	12.2568	11.4941
	Alanine-2	0.334694	0	0	0.117577	0	0	0	0	0.328783	0.0956859	0.14675	0	0	0	0	0	0	0	0	0	0	0	0.309405	0.101863	0.761472	0	0.52917	0.503475	0.205006	0.332132	0.333937	0	0.183259	1.04182	0.640899	11.7327	13.9778	10.9651	14.5922	7.46688	7.02601	27.4947	26.7954	25.0209	26.6561	49.4102	45.8569	51.5848
	PEP-0	99.8476	99.8665	99.893	99.4876	99.2314	98.712	97.4882	98.9844	98.7374	98.8247	97.9817	99.408	98.2775	98.1028	97.9488	95.4268	96.9005	97.1659	95.8677	93.892	94.5985	96.2321	96.0163	92.5393	91.7595	88.357	88.9792	81.3493	88.808	88.9924	84.208	77.6316	80.9569	80.9771	81.0372	39.523	35.3805	48.3923	36.3277	49.6105	53.5139	27.4137	29.0269	31.4592	28.906	17.9184	16.1171	13.4625
	PEP-1	0.152363	0.133485	0.106968	0.512447	0.768553	1.28801	2.51184	1.01564	1.26263	1.17526	2.01832	0.591996	1.72252	1.89719	2.0512	4.57322	3.09952	2.56137	4.13234	4.15162	5.40146	3.76794	3.86738	7.23684	7.85814	10.9541	10.266	15.1305	8.25166	9.612	11.9786	17.1865	13.7766	15.0341	15.3337	28.6588	29.0082	23.1328	27.33	16.2605	25.4568	22.5658	24.5589	23.4065	22.3165	14.3013	19.9573	16.2846
	PEP-2	0	0	0	0	0	0	0	0	0	0	0	0	0	0	0	0	0	0.272741	0	1.55862	0	0	0	0	0.19407	0.494673	0.250358	1.93559	2.22964	0.816609	1.93458	2.72227	2.90212	2.04169	1.67771	12.5118	11.978	9.1685	15.5992	18.9913	7.65691	13.192	13.2879	11.0642	13.3369	9.91875	13.1202	10.8695
	PEP-3	0	0	0	0	0	0	0	0	0	0	0	0	0	0	0	0	0	0	0	0.397731	0	0	0.116348	0.223815	0.188273	0.194203	0.504378	1.58458	0.710702	0.578951	1.87882	2.45962	2.36438	1.94712	1.95138	19.3064	23.6334	19.3064	20.7431	15.1378	13.3724	36.8284	33.1264	34.07	35.4405	57.8616	50.8053	59.3833
	3PGA-0	99.968	100	99.3191	99.1863	89.0657	90.1856	82.9902	88.4434	85.532	79.471	77.0255	66.975	70.3697	82.352	71.3687	66.9393	60.454	59.7683	65.2405	48.1685	56.4799	58.9936	50.6518	37.7013	36.7077	36.4148	34.7373	24.5471	22.6308	27.5188	21.2984	20.9245	18.22	19.6946	19.7166	8.7304	6.95836	8.0654	7.98946	8.97678	8.58616	3.45603	4.89532	5.73136	5.14893	2.75385	3.23055	2.23122
	3PGA-1	0.0319854	0	0.680938	0.81374	10.9343	9.81445	17.0098	11.5566	14.468	20.529	22.9745	33.025	29.435	17.648	27.9917	31.9325	37.9476	37.8019	32.8814	46.3703	39.6703	37.4558	42.4147	50.9289	52.5936	49.3411	50.5058	48.2837	47.0519	48.0311	44.4488	45.8264	45.0887	44.6815	45.5007	23.6369	21.3836	20.2932	20.6236	20.2559	21.0045	13.8293	13.2847	11.8496	12.2557	5.62381	8.50613	6.61601
	3PGA-2	0	0	0	0	0	0	0	0	0	0	0	0	0.195235	0	0.427172	1.04144	1.4877	2.38577	1.86336	4.52566	3.37568	3.0077	5.09992	8.01488	8.02442	10.0902	10.7069	15.7413	16.1235	14.5999	18.5013	17.5388	18.1904	19.0694	17.9777	21.6456	19.9693	20.5004	20.2079	21.3946	19.4962	16.6531	17.4704	17.0258	21.2002	10.5512	17.8852	12.9917
	3PGA-3	0	0	0	0	0	0	0	0	0	0	0	0	0	0	0.212444	0.086707	0.110675	0.044065	0.0147711	0.935521	0.474138	0.542948	1.83363	3.35484	2.67426	4.15387	4.05007	11.4279	14.1938	9.85025	15.7515	15.7103	18.5009	16.5546	16.805	45.9871	51.6888	51.141	51.179	49.3726	50.9131	66.0615	64.3495	65.3933	61.3951	81.0712	70.3781	78.1611
	DHAP-0	99.7472	97.2353	98.3251	99.293	92.0109	93.8722	85.0853	92.0765	92.4819	84.0177	81.4984	69.8048	71.392	81.0696	74.3807	71.8754	60.7008	59.1024	66.3741	54.2714	55.9723	56.8098	45.793	34.551	31.6524	31.4064	32.1264	15.9317	19.172	22.4692	16.2456	10.432	15.2621	15.796	14.9752	4.94651	2.51892	6.43543	6.62338	7.0889	6.19816	3.80073	2.47225	1.99629	3.24114	1.45933	1.00444	1.93741
	DHAP-1	0.252843	2.76469	1.6749	0.707002	7.98914	6.12781	14.9147	7.92349	7.51813	15.9823	18.5016	30.1952	28.608	18.9304	25.6193	27.6427	38.5885	40.0855	31.6534	43.0633	41.6964	40.5201	49.0715	54.7655	59.402	54.2751	56.1393	56.5298	51.1854	53.802	51.4162	54.7426	50.4269	49.4431	49.3952	24.888	24.1084	22.3637	21.3246	21.0885	21.1573	15.1803	13.8227	7.52296	11.053	5.74129	7.47731	7.52482
	DHAP-2	0	0	0	0	0	0	0	0	0	0	0	0	0	0	0	0.481965	0.710678	0.812088	1.97255	2.28869	2.33124	2.51028	4.87736	8.72653	7.49736	11.3798	8.98592	17.9602	17.2751	14.6139	19.0034	20.1682	19.1059	19.7223	19.7729	23.8611	22.8838	20.8146	22.3956	22.1713	22.6411	17.2151	16.8801	18.9414	20.2656	12.5773	17.0014	14.5992
	DHAP-3	0	0	0	0	0	0	0	0	0	0	0	0	0	0	0	0	0	0	0	0.376643	0	0.159821	0.258094	1.95697	1.44824	2.93869	2.74838	9.57828	12.3675	9.11493	13.3348	14.6571	15.2051	15.0387	15.8566	46.3044	50.4889	50.3863	49.6564	49.6513	50.0034	63.8039	66.825	71.5394	65.4403	80.2221	74.5169	75.9386
	Glutamate-0	100	98.8469	100	97.935	100	99.3518	99.0361	99.4049	98.6574	99.3358	99.3894	100	97.7016	98.2882	99.0654	98.2893	98.3524	96.8629	99.1293	98.7222	97.9512	99.1286	98.7485	96.917	98.2913	97.1131	97.7475	95.1541	98.8659	98.4822	98.1505	98.5456	99.0222	97.7484	98.2077	94.2328	94.8093	95.0245	94.1164	95.5311	95.2258	92.2786	90.4166	92.8907	91.2101	85.9901	81.0796	83.7474
	Glutamate-1	0	1.15304	0	2.06502	0	0.648231	0.963916	0.595078	1.34255	0.664229	0.610553	0	2.2984	1.71176	0.934604	1.71072	1.29143	3.13714	0.870657	1.27779	2.04878	0.819817	1.25148	3.08303	1.70874	2.88689	2.25246	4.84592	1.13414	1.51777	1.81223	1.39169	0.913223	2.216	1.7904	4.34127	4.00962	4.56719	4.57733	3.96336	4.77417	5.38266	7.66358	5.19333	5.57058	6.50734	9.14338	6.97366
	Glutamate-2	0	8.02569e-05	0	0	0	0	0	0	0	0	0	0	0	0	0	0	0.346561	0	0	0	0	0.0515953	0	0	0	0	0	0	0	0	0	0.047159	0	0	0	0.582285	0.959489	0.0457671	0.722729	0.180061	0	1.03736	1.01721	0.98185	1.15421	2.37736	2.47065	2.15443
	Glutamate-3	0	0	0	0	0	0	0	0	0	0	0	0	0	0	0	0	0.00957596	0	0	0	0	0	0	0	0	0	0	0	0	0	0.037239	0.015562	0.0645461	0.0355916	0.00191484	0.84362	0.221598	0.32679	0.365409	0.269757	0	1.0511	0.902568	0.6394	1.46918	3.38494	4.92656	4.76492
	Glutamate-4	0	0	0	0	0	0	0	0	0	0	0	0	0	0	0	0	0	0	0	0	0	0	0	0	0	0	0	0	0	0	0	0	0	0	0	0	0	0.0165732	0.137531	0.000251564	0	0.142865	0	0.135347	0.214913	0.574107	1.02651	0.991034
	Glutamate-5	0	0	0	0	0	0	0	0	0	0	0	0	0	0	0	0	0	0	0	0	0	0	0	0	0	0	0	0	0	0	0	0	0	0	0	0	0	0.0191465	0.0805951	0.0554539	0	0.107391	0	0.159325	0.380977	1.16614	1.35334	1.3686
	2OG-0	99.5214	100	99.7471	97.0712	99.2017	100	99.0706	99.4109	98.1304	97.2388	99.3982	99.3764	100	100	98.177	98.4322	99.9405	98.2427	97.4797	98.2407	96.1341	97.9863	97.8978	99.0782	97.0145	95.9454	98.3086	93.1416	97.329	97.3245	100	97.7236	98.3908	98.0881	98.0955	95.6174	99.2845	95.4999	92.8032	95.3542	99.2209	94.2038	95.3323	93.8915	91.874	85.1983	87.4561	85.2342
	2OG-1	0.478624	0	0.252903	2.9288	0.798305	0	0.929415	0.589068	1.86963	2.76117	0.601832	0.623642	0	0	1.823	1.56777	0.0594977	1.75726	2.52028	1.75929	3.8659	2.01366	2.10223	0.921798	2.98552	4.05456	1.69137	6.85842	2.67102	2.67553	0	2.27636	1.60918	1.91193	1.90445	4.38259	0.715505	4.40073	5.75363	4.6458	0.779105	4.66094	4.66773	6.10846	5.60636	7.2326	6.99926	5.93669
	2OG-2	0	0	0	0	0	0	0	0	0	0	0	0	0	0	0	0	0	0	0	0	0	0	0	0	0	0	0	0	0	0	0	0	0	0	0	0	0	0.0630876	0.646661	0	0	0.313495	0	0	1.12488	2.6751	0.514605	1.68611
	2OG-3	0	0	0	0	0	0	0	0	0	0	0	0	0	0	0	0	0	0	0	0	0	0	0	0	0	0	0	0	0	0	0	0	0	0	0	0	0	0.0362744	0.539641	0	0	0.512065	0	0	0.971626	2.52835	3.46651	4.00957
	2OG-4	0	0	0	0	0	0	0	0	0	0	0	0	0	0	0	0	0	0	0	0	0	0	0	0	0	0	0	0	0	0	0	0	0	0	0	0	0	0	0.1553	0	0	0.252565	0	0	0.385056	0.666387	0.444576	1.13773
	2OG-5	0	0	0	0	0	0	0	0	0	0	0	0	0	0	0	0	0	0	0	0	0	0	0	0	0	0	0	0	0	0	0	0	0	0	0	0	0	0	0.101573	0	0	0.0571699	0	0	0.0380984	1.69924	1.11899	1.99569
Z. mays chase
	Pulse (s)	20	20	20	20	20	20	20	20	20	20	20	20	20	20	20	20	20	20	20	20	20
	Chase (s)	0	0	0	5	5	5	15	15	15	30	30	30	60	60	60	90	90	90	120	120	120
	Malate-0	88.2756	82.872	83.5786	90.9961	93.4466	91.0142	93.906	97.4487	94.4395	n.d.	95.5481	95.2933	98.7826	96.3705	96.4198	98.2968	97.4672	97.7375	97.6347	96.7803	n.d.
	Malate-1	11.5671	16.864	16.4214	9.00386	6.55343	8.98577	6.09399	2.55131	5.52844	n.d.	4.45185	4.5615	1.21737	3.48751	3.27736	1.70325	2.42178	2.26254	2.11145	3.17059	n.d.
	Malate-2	0.157343	0.264062	0	0	0	0	0	0	0.0321073	n.d.	0	0.145161	0	0.132328	0.240664	0	0.0900409	0	0.253803	0.0491135	n.d.
	Malate-3	0	0	0	0	0	0	0	0	0	n.d.	0	0	0	0.00969693	0.0622021	0	0.0209428	0	0	0	n.d.
	Malate-4	0	0	0	0	0	0	0	0	0	n.d.	0	0	0	0	0	0	0	0	0	0	n.d.
	Malate-0a	0	0	0	10.5873	34.9212	10.7669	39.4837	74.6642	44.781	n.d.	55.7909	53.2606	87.911	63.957	64.4466	83.0859	74.8484	77.5319	76.5119	68.0268	n.d.
	Malate-1a	98.658	98.4583	100	89.4127	65.0788	89.2331	60.5163	25.3358	54.9001	n.d.	44.2091	45.2979	12.089	34.6326	32.5458	16.9141	24.0494	22.4681	20.9677	31.4855	n.d.
	Malate-2a	1.34201	1.5417	0	0	0	0	0	0	0.318841	n.d.	0	1.44152	0	1.31408	2.38991	0	0.89415	0	2.52039	0.487721	n.d.
	Malate-3a	0	0	0	0	0	0	0	0	0	n.d.	0	0	0	0.0962953	0.617697	0	0.207972	0	0	0	n.d.
	Malate-4a	0	0	0	0	0	0	0	0	0	n.d.	0	0	0	0	0	0	0	0	0	0	n.d.
	Aspartate-0	33.4162	14.1484	18.6386	38.5943	39.3784	45.359	62.8422	69.9198	55.7033	n.d.	53.8884	71.8215	67.0856	73.7146	68.81	75.6784	81.3562	82.8294	72.9773	75.7259	n.d.
	Aspartate-1	66.5838	83.6857	81.1294	59.5601	60.6216	51.6996	33.8709	27.6056	43.9716	n.d.	44.2855	26.6799	32.5481	26.2565	26.9981	24.3216	17.4131	17.1706	23.8577	22.9594	n.d.
	Aspartate-2	0	2.16594	0.231919	1.84554	0	2.94132	3.28689	1.01257	0.325108	n.d.	1.8261	1.49861	0.366285	0.0289405	1.8875	0	1.23074	0	3.16497	1.31471	n.d.
	Aspartate-3	0	0	0	0	0	0	0	1.46199	0	n.d.	0	0	0	0	2.30434	0	0	0	0	0	n.d.
	Aspartate-4	0	0	0	0	0	0	0	0	0	n.d.	0	0	0	0	0	0	0	0	0	0	n.d.
	Pyruvate-0	97.1904	95.943	96.933	94.4333	97.4718	95.7477	92.7222	92.3288	97.4844	90.466	92.537	91.0824	87.1888	90.0051	89.4493	92.684	94.864	94.1607	89.6903	90.0759	89.3334
	Pyruvate-1	2.80964	4.05703	3.067	5.5667	2.52821	4.25233	7.18121	7.31058	2.51557	9.11832	7.3914	8.28177	11.3979	9.39372	9.71507	6.7694	4.90655	5.56597	9.44799	9.2229	9.8803
	Pyruvate-2	0	0	0	0	0	0	0.0346786	0.293099	0	0.386729	0.017258	0.48272	1.31856	0.587834	0.79141	0.497185	0.20642	0.255083	0.827102	0.7012	0.786327
	Pyruvate-3	0	0	0	0	0	0	0.0618865	0.0675153	0	0.0289926	0.0543536	0.153156	0.094742	0.0133953	0.0442266	0.0494677	0.0230593	0.0182467	0.0346466	0	0
	Alanine-0	98.4312	98.1868	100	98.3791	99.641	100	98.0003	100	98.5026	99.1408	n.d.	n.d.	97.5153	99.0614	n.d.	96.5571	97.454	n.d.	93.913	97.2868	96.7663
	Alanine-1	1.53762	1.81318	0	1.58676	0.358965	0	1.99975	0	1.36114	0.859206	n.d.	n.d.	2.12602	0.907392	n.d.	3.064	2.26736	n.d.	5.24621	2.46853	2.81006
	Alanine-2	0.0311533	0	0	0.0341655	0	0	0	0	0.136285	0	n.d.	n.d.	0.358693	0.0312324	n.d.	0.378924	0.27864	n.d.	0.840783	0.244659	0.423673
	PEP-0	82.5114	70.6998	76.3972	50.9838	68.7089	61.9115	60.8512	60.2794	70.4606	84.0368	61.0642	62.0257	85.9472	80.3672	85.179	91.2319	89.5904	86.7301	88.7499	86.2798	86.9187
	PEP-1	16.9117	29.3002	23.4263	38.021	30.1977	34.4028	35.1582	31.0916	25.6885	14.2512	35.3767	31.5283	12.1511	17.8658	11.3075	8.14429	9.86082	13.2699	10.0663	12.2331	10.8333
	PEP-2	0.576944	0	0.176521	10.9952	1.09339	3.68567	3.99059	8.62899	3.85093	1.71197	3.55911	6.44598	1.67936	1.76699	3.5135	0.623779	0.54877	0	1.18373	1.48706	2.24798
	PEP-3	0	0	0	0	0	0	0	0	0	0	0	0	0.222363	0	0	0	0	0	0	0	0
	3PGA-0	62.6577	64.1442	69.1217	62.3194	62.0906	60.2396	60.3735	68.5998	66.8492	66.9269	59.971	65.4452	78.2828	79.2971	78.0094	88.1328	87.5132	86.3381	91.786	87.608	87.9532
	3PGA-1	33.9157	33.3973	29.4542	32.673	33.8644	34.2773	33.118	25.2817	27.2105	27.2919	33.3481	26.1454	18.0157	17.1885	17.946	10.5751	10.6162	11.4732	7.40588	10.5507	10.3087
	3PGA-2	2.81857	1.9458	1.09283	3.68842	3.81766	3.88831	5.36404	5.42993	4.31532	5.47246	5.68879	6.34353	3.61207	3.03324	4.04451	1.14237	1.42513	1.75007	0.790286	1.84133	1.57123
	3PGA-3	0.608021	0.512768	0.331322	1.31918	0.227334	1.59476	1.14445	0.688517	1.62496	0.308776	0.992156	2.06582	0.0894293	0.481134	0	0.149689	0.445436	0.438645	0.0178338	0	0.166862
	DHAP-0	66.2216	65.2816	70.7579	58.2641	61.2797	54.5085	53.1172	63.5272	58.1965	62.8795	51.9407	60.935	76.9873	77.973	74.474	84.674	84.1501	84.1024	88.8425	87.1161	83.7522
	DHAP-1	32.3658	33.5771	28.7475	38.4954	36.009	42.5854	40.8578	30.2362	36.1696	31.7323	42.6866	32.6106	19.1072	18.8972	22.1964	14.4	15.087	14.6059	9.9906	11.7709	14.392
	DHAP-2	1.35347	1.14126	0.42775	3.10765	2.71131	2.90611	5.37841	5.92088	4.86259	5.19084	4.85358	6.19973	3.90557	3.0771	3.32961	0.812487	0.762927	1.29174	1.16685	1.11299	1.85575
	DHAP-3	0.0592111	0	0.066785	0.132896	0	0	0.646625	0.315765	0.771366	0.197286	0.519152	0.254709	0	0.0526955	0	0.11353	0	0	0	0	0
	Glutamate-0	99.0102	99.149	99.1037	99.5035	98.9171	99.5939	99.3458	99.6986	99.5433	98.7715	99.2377	99.5228	99.1579	98.9883	98.3875	99.1495	99.3196	98.9784	98.3276	98.9269	98.3312
	Glutamate-1	0.989788	0.851009	0.896308	0.496549	1.08293	0.406082	0.654202	0.301413	0.45672	1.22853	0.762255	0.477197	0.842106	1.01172	1.61248	0.850516	0.68041	1.02164	1.6724	1.07305	1.66876
	Glutamate-2	0	0	0	0	0	0	0	0	0	0	0	0	0	0	0	0	0	0	0	0	0
	Glutamate-3	0	0	0	0	0	0	0	0	0	0	0	0	0	0	0	0	0	0	0	0	0
	Glutamate-4	0	0	0	0	0	0	0	0	0	0	0	0	0	0	0	0	0	0	0	0	0
	Glutamate-5	0	0	0	0	0	0	0	0	0	0	0	0	0	0	0	0	0	0	0	0	0
	2OG-0	99.1297	99.7525	99.3398	99.0641	99.5741	99.3101	99.5923	98.857	99.4846	99.5703	100	99.3752	99.4142	99.3153	98.9467	99.4115	99.6947	99.4829	98.7972	99.2252	99.1582
	2OG-1	0.870259	0.247515	0.660205	0.935875	0.425897	0.689949	0.407731	1.14296	0.515435	0.42973	0	0.624751	0.585779	0.684745	1.05332	0.588539	0.305307	0.517086	1.2028	0.774848	0.841825
	2OG-2	0	0	0	0	0	0	0	0	0	0	0	0	0	0	0	0	0	0	0	0	0
	2OG-3	0	0	0	0	0	0	0	0	0	0	0	0	0	0	0	0	0	0	0	0	0
	2OG-4	0	0	0	0	0	0	0	0	0	0	0	0	0	0	0	0	0	0	0	0	0
	2OG-5	0	0	0	0	0	0	0	0	0	0	0	0	0	0	0	0	0	0	0	0	0
S. viridis
	Pulse (s)	0	0	0	0	5	5	5	10	10	10	20	20	20	20	20	20	20	20	20	20	20	30	30	30	60	60	60	60	180	180	180	300	300	300	600	600	600	1200	1200	1200	2400	2400	2400	2400	3600	3600	3600	20
	Chase (s)	0	0	0	0	0	0	0	0	0	0	0	0	0	0	0	0	0	0	0	0	0	0	0	0	0	0	0	0	0	0	0	0	0	0	0	0	0	0	0	0	0	0	0	0	0	0	0	5
	Malate-0	99.841	99.3612	99.6394	99.8337	87.127	89.8156	88.8678	71.1695	79.0408	83.1963	60.9982	74.3565	76.3088	74.8353	60.6673	60.5473	73.7183	77.451	69.9821	76.1885	72.0591	66.8828	64.2891	70.8086	51.2241	58.0312	52.8643	62.2535	58.893	55.4475	52.4238	53.1538	52.8249	53.1984	39.3682	43.7965	54.4243	28.8863	40.9245	36.8302	30.6932	20.8302	23.8467	28.1164	25.1616	23.4626	18.3008	70.9386
	Malate-1	0.159036	0.602058	0.353951	0.163801	12.8713	10.1811	11.1068	28.8305	20.8869	16.7932	38.1346	25.272	23.1642	24.63	37.8273	38.7438	26.0733	22.356	29.8636	23.6275	27.8084	31.3762	34.6323	28.3168	42.2045	34.0518	40.8754	32.8641	26.7526	30.7363	29.3103	21.7428	21.9987	21.5495	14.8449	14.6625	16.7114	10.586	11.8926	13.2706	5.605	4.87942	7.65414	7.13697	6.55991	5.50533	5.82115	28.7179
	Malate-2	0	0	0	0	0	0	0	0	0	0	0.823076	0.340595	0.442196	0.502785	1.24375	0.684122	0.204712	0.192946	0.14331	0.184015	0.115927	1.55099	1.02032	0.789706	4.55392	5.18144	4.16873	3.41502	5.12377	5.92127	7.99881	7.56175	7.96601	7.93643	9.31614	9.0804	7.70516	8.50382	7.56466	7.32713	4.59449	4.56404	6.02951	6.37022	4.82113	5.34124	4.02863	0.343434
	Malate-3	0	0	0	0.00249936	0	0	0	0	0.0723432	0	0.0298463	0.0180032	0.0329007	0	0.261694	0.00532559	0	0	0	0	0	0.174868	0.0582539	0.0474252	1.29396	1.67669	1.34019	1.00369	4.26119	3.31725	4.26373	5.61407	5.7522	5.27119	8.38455	7.28123	9.83423	8.78196	6.29164	7.70726	7.04189	7.65834	8.96061	6.98823	7.5536	7.53274	7.52113	0
	Malate-4	0	0.0366925	0.00668749	0	0.00164528	0.00327831	0.0253653	0	0	0.0105255	0.0142719	0.0129649	0.0518601	0.0318688	0	0.0194941	0.00370972	0	0.0109712	0	0.0164964	0.0151804	0	0.0375153	0.723475	1.05882	0.75141	0.463734	4.96942	4.57765	6.00337	11.9275	11.4582	12.0445	28.0861	25.1794	11.3249	43.2419	33.3266	34.8648	52.0655	62.068	53.509	51.3882	55.9038	58.1581	64.3283	0
	Malate-0a	99.6718	98.6816	99.2556	99.6568	73.4304	78.9796	77.0234	40.4943	56.7405	65.3174	19.501	47.0722	51.1018	48.0605	18.8179	18.5703	45.755	53.4593	38.0435	50.8535	42.3305	31.6467	26.2933	39.7494	0	13.3771	2.71263	22.0918	15.1558	8.0444	1.80344	3.31019	2.63145	3.40225	0	0	5.9325	0	0	0	0	0	0	0	0	0	0	40.0178
	Malate-1a	0.328249	1.24264	0.730548	0.338082	26.5662	21.0136	22.9243	59.5057	43.1102	34.6609	78.7091	52.1609	47.8106	50.836	78.0749	79.9665	53.8148	46.1425	61.638	48.7667	57.3962	64.7599	71.4806	58.4454	86.5275	70.2824	84.3662	67.8309	55.217	63.4393	60.496	44.8769	45.4049	44.4778	24.4837	26.0883	34.492	14.8861	20.1312	21.0078	8.08722	6.16324	10.051	9.92851	8.76543	7.19299	7.1251	59.2734
	Malate-2a	0	0	0	0	0	0	0	0	0	0	1.69882	0.702981	0.912684	1.03774	2.56709	1.41202	0.422522	0.398238	0.295789	0.379803	0.239271	3.20121	2.10592	1.62994	9.33641	10.6944	8.60418	7.04854	10.5754	12.2214	16.5094	15.6073	16.4417	16.3807	15.3651	16.1563	15.9033	11.9581	12.8051	11.5991	6.6292	5.76487	7.91759	8.86185	6.44205	6.9786	4.93105	0.708841
	Malate-3a	0	0	0	0.00515865	0	0	0	0	0.149315	0	0.0616022	0.0371583	0.0679065	0	0.540132	0.0109919	0	0	0	0	0	0.360925	0.120235	0.0978848	2.65287	3.46065	2.76612	2.07159	8.79503	6.84675	8.80027	11.5874	11.8724	10.8796	13.8287	12.9551	20.2977	12.3492	10.6502	12.2008	10.1605	9.67332	11.7665	9.72159	10.0932	9.84191	9.20588	0
	Malate-4a	0	0.0757327	0.0138029	0	0.00339582	0.00676638	0.0523535	0	0	0.0217244	0.0294569	0.0267593	0.107038	0.0657768	0	0.0402354	0.0076568	0	0.0226443	0	0.0340483	0.031332	0	0.077431	1.48326	2.18539	1.5509	0.957139	10.2568	9.44818	12.3909	24.6183	23.6494	24.8597	46.3225	44.8004	23.3745	60.8067	56.4136	55.1922	75.1231	78.3986	70.2649	71.488	74.6993	75.9865	78.738	0
	Aspartate-0	97.2186	97.9302	97.2466	96.377	73.7818	77.3866	75.1296	49.8785	56.0359	63.0518	38.565	41.675	49.3306	37.6868	21.9392	37.4432	42.868	47.6174	52.4071	43.7451	40.663	31.3205	33.1229	27.6699	20.1757	14.0084	20.6097	22.524	3.84721	3.3077	7.12023	7.70611	6.00886	4.51761	3.03128	4.35854	5.66032	0.869159	0.957696	1.39794	1.65442	0.157594	0.575295	0.255738	3.3475	0.460956	0.0420441	43.9394
	Aspartate-1	2.76579	1.87928	2.75337	3.59974	26.2182	22.6134	24.8704	50.1215	43.9641	36.9482	60.4175	57.4689	50.0903	61.968	74.0867	61.5293	56.6108	51.9173	47.0712	55.1202	58.4956	66.1702	65.8113	70.8556	70.5617	70.3583	69.5739	68.5523	62.3511	64.4383	56.8656	42.821	43.4616	42.6391	21.642	22.6307	29.885	5.02215	12.6316	13.1891	5.23475	1.82793	3.84244	3.98208	9.84499	3.15699	2.51846	56.0606
	Aspartate-2	0	0	0	0	0	0	0	0	0	0	1.01751	0.856125	0.579073	0.345197	3.69403	1.0275	0.52123	0.465332	0.521614	1.13473	0.841409	2.18006	1.05478	1.34875	6.9486	10.7137	6.81543	6.54369	14.3586	14.3453	16.1938	13.5499	14.6992	17.3047	14.5251	14.9511	15.6377	6.34466	11.0519	10.5119	5.03719	3.37317	5.54071	5.26423	7.24763	4.49758	2.89009	0
	Aspartate-3	0.0156358	0.19051	0	0.0232218	0	0	0	0	0	0	0	0	0	0	0.280069	0	0	0	0	0	0	0.329186	0.0110085	0.125703	1.46181	2.73829	1.91555	1.53795	6.74527	7.96358	8.96866	11.8565	12.37	11.236	13.9725	13.057	21.3078	11.0285	12.3703	12.3284	9.32756	6.67128	11.7906	8.34529	9.3298	9.02796	7.44039	0
	Aspartate-4	0	0	0	0	0	0	0	0	0	0	0	0	0	0	0	0	0	0	0	0	0	0	0	0	0.85219	2.18138	1.08536	0.842063	12.6978	9.94514	10.8517	24.0665	23.4603	24.3027	46.8292	45.0026	27.5092	76.7355	62.9885	62.5727	78.7461	87.97	78.2509	82.1527	70.2301	82.8565	87.109	0
	Pyruvate-0	100	99.3648	99.9356	99.7983	99.3356	99.4784	98.7152	98.5637	98.8876	98.8287	96.8044	98.2838	97.4797	97.2252	95.8801	96.6537	100	97.9478	96.8359	98.4514	97.2227	94.4969	95.5452	95.3522	87.9153	82.6337	88.1809	88.9509	63.3191	63.2846	62.3991	48.3675	48.516	44.0451	24.126	25.3722	33.3359	10.9812	14.7364	16.0477	6.63581	6.85193	7.46751	7.53218	9.37106	7.20631	8.14058	95.5889
	Pyruvate-1	0	0.635245	0.064424	0.201674	0.664434	0.521584	1.28477	1.43634	1.1124	1.17132	3.19561	1.71622	2.5203	2.77482	4.11987	3.34626	0	2.05218	3.16415	1.54858	2.77728	5.27558	4.45485	4.64777	8.70947	11.5961	7.9645	7.79535	12.9467	15.1222	14.4377	14.4469	14.0173	15.1626	12.3886	12.1988	12.9042	7.45208	8.84978	8.1206	3.57064	2.66126	3.74855	4.75623	3.26587	3.01933	1.99192	4.41112
	Pyruvate-2	0	0	0	0	0	0	0	0	0	0	0	0	0	0	0	0	0	0	0	0	0	0.10674	0	0	1.97106	2.88987	2.11241	1.80734	8.69932	9.01197	8.04373	10.2992	10.395	11.8184	12.1733	11.8105	11.8128	10.6185	9.67735	9.64651	7.68644	7.57801	6.84911	6.30147	6.70424	6.4231	6.31193	0
	Pyruvate-3	0	0	0	0	0	0	0	0	0	0	0	0	0	0	0	0	0	0	0	0	0	0.120793	0	0	1.40421	2.88025	1.74219	1.44638	15.035	12.5813	15.1194	26.8864	27.0716	28.9739	51.3121	50.6185	41.9471	70.9482	66.7365	66.1852	82.1071	82.9088	81.9348	81.4101	80.6588	83.3513	83.5556	0
	Alanine-0	97.6246	94.9959	n.d.	97.238	96.554	96.2218	95.1834	96.9214	97.6902	96.7645	97.5073	96.6329	96.3343	95.617	97.7456	98.1491	96.7848	97.0294	n.d.	n.d.	95.717	96.6603	96.4022	96.517	95.439	95.044	66.4726	95.9448	80.3803	82.8812	82.5194	65.6739	95.9197	63.3129	38.2145	41.2616	46.8171	16.3097	22.3276	23.883	11.0085	7.74865	9.58734	11.4804	13.8354	8.13658	6.67756	97.0518
	Alanine-1	1.7656	2.18584	n.d.	2.06762	2.42842	2.8218	3.03254	2.22114	1.78883	2.36595	1.8071	2.44453	2.27153	2.72428	1.34978	1.53399	2.44809	2.24302	n.d.	n.d.	2.88338	2.32964	2.67603	2.50363	3.29926	3.35032	10.8843	2.98524	8.68325	8.5481	7.77145	10.8741	2.97229	11.5366	12.3749	12.108	12.7922	10.5775	10.7137	10.5753	7.35813	7.42274	7.06213	7.49932	6.766	6.651	6.28163	2.12817
	Alanine-2	0.609818	2.81828	n.d.	0.69437	1.01762	0.95636	1.78409	0.857495	0.52092	0.869532	0.685566	0.922602	1.39421	1.65872	0.904668	0.316923	0.767078	0.727559	n.d.	n.d.	1.39962	1.01006	0.921759	0.979327	1.26174	1.60565	22.6431	1.06999	10.9365	8.57069	9.70917	23.452	1.10806	25.1505	49.4106	46.6304	40.3907	73.1128	66.9587	65.5417	81.6333	84.8286	83.3505	81.0203	79.3986	85.2124	87.0408	0.820073
	PEP-0	99.877	99.9068	99.6831	99.562	99.4856	99.594	99.1441	97.3212	98.2703	98.0684	92.2062	93.7737	94.3137	92.6559	92.2193	93.8159	94.9911	93.9421	93.5024	94.5286	95.0263	88.6344	90.8664	88.0151	77.542	74.2883	77.2046	78.4133	52.4429	53.4741	53.897	37.7762	35.9031	36.1546	17.1981	18.2939	24.1039	4.87435	10.1451	10.6456	3.38771	2.72406	3.59118	4.11631	4.56446	2.7409	2.55195	90.409
	PEP-1	0.123031	0.0932096	0.316884	0.438032	0.514436	0.406037	0.855896	2.67875	1.7297	1.93161	7.34742	6.10018	5.50495	6.94987	7.17057	6.18413	5.00886	6.05794	6.29071	5.34215	4.97365	9.77837	8.23235	11.9849	14.2692	15.4645	13.6335	13.9861	17.1551	19.1284	17.5012	17.1776	17.8508	18.2839	14.4614	14.9011	16.7843	8.22717	11.7693	10.1187	3.9705	3.13399	4.48423	5.66767	3.73159	3.52149	2.49089	8.55401
	PEP-2	0	0	0	0	0	0	0	0	0	0	0.318632	0.054647	0.0532781	0.258849	0.413374	0	0	0	0.206903	0.0338886	0	1.09857	0.901242	0	5.06024	5.63209	5.40817	4.66699	10.8843	10.7643	9.95802	12.9447	13.191	12.6535	13.1791	12.1606	14.2793	10.7096	12.0551	10.0393	7.80329	7.89049	7.04174	7.62246	7.49314	6.88322	6.13957	0.750867
	PEP-3	0	0	0	0	0	0	0	0	0	0	0.127709	0.0714484	0.128108	0.135342	0.196764	0	0	0	0	0.0954118	0	0.488663	0	0	3.12858	4.61505	3.75374	2.93364	19.5177	16.6331	18.6438	32.1015	33.0551	32.908	55.1614	54.6445	44.8325	76.1889	66.0305	69.1964	84.8385	86.2515	84.8828	82.5936	84.2108	86.8544	88.8176	0.286099
	3PGA-0	100	99.9991	99.9816	99.9559	93.719	96.0736	94.3968	77.8844	85.1009	84.8218	55.5938	64.778	58.5538	61.1562	54.3005	61.4174	66.8493	75.0724	n.d.	65.9828	66.7968	48.3909	60.16	65.054	27.7458	20.5594	24.7478	29.0467	13.6255	22.6751	14.1988	8.3353	9.10315	9.46492	4.41909	5.38306	9.83938	1.78133	3.47189	3.87267	1.48985	0.837943	1.40136	1.49899	2.29087	1.08375	0.8588	50.9304
	3PGA-1	0	0.000940491	0.0184306	0.0440826	6.27577	3.9264	5.60325	21.2644	14.6197	14.9425	36.7915	30.4086	34.7836	32.5328	37.003	33.3041	29.645	22.4039	n.d.	29.4438	28.9704	39.3721	31.2658	27.7778	37.6634	35.6519	35.0254	36.2373	20.3956	22.9223	19.8656	15.5421	15.8179	15.1253	9.40452	10.123	13.193	5.494	7.36029	6.36019	2.63519	2.37246	3.05323	3.59857	2.64353	2.7014	1.87096	38.0902
	3PGA-2	0	0	0	0	0	0	0	0.778767	0.279352	0.235692	6.42774	4.14954	5.66624	5.33015	6.94238	4.56875	3.14912	2.27998	n.d.	4.03231	3.72512	9.63434	7.02206	5.7781	20.4535	22.1669	22.114	20.2338	21.4698	20.304	20.337	19.0426	18.5186	18.058	14.0691	13.1593	22.2969	10.0144	10.8723	10.4155	7.68666	7.83522	7.61231	7.04711	7.10212	6.79272	6.07515	8.86615
	3PGA-3	0	0	0	0	0.00519371	0	0	0.0724622	0	0	1.18697	0.663862	0.996319	0.980818	1.75418	0.70972	0.356569	0.243699	n,d	0.541086	0.507777	2.60267	1.55218	1.39003	14.1373	21.6218	18.1128	14.4821	44.5091	34.0986	45.5986	57.08	56.5603	57.3518	72.1073	71.3346	54.6707	82.7102	78.2955	79.3516	88.1883	88.9544	87.9331	87.8553	87.9635	89.4221	91.1951	2.11328
	DHAP-0	100	100	100	100	98.4748	99.7433	97.2512	90.2724	94.0054	94.3308	69.9245	79.3144	79.1888	74.7638	66.7645	76.099	80.1827	82.556	77.7918	78.7113	79.1632	61.0874	68.2101	59.6265	35.5343	26.1691	33.6246	32.4326	16.8554	20.2316	16.68	10.7468	11.0921	10.9809	5.4346	5.42413	7.91183	2.20834	4.45727	2.64346	1.3204	1.04047	1.52893	1.45753	1.09934	1.22174	0.893572	64.1649
	DHAP-1	0	0	0	0	1.52524	0.256693	2.74878	9.72758	5.99464	5.66917	26.2539	18.9126	18.6852	22.4547	28.5559	21.9423	18.8087	16.8019	20.2696	19.2374	18.9295	31.5709	26.0371	32.937	34.5075	34.0761	31.9722	34.9161	18.8811	21.5153	18.4284	13.885	15.0755	14.7087	8.70768	9.01991	12.1078	4.98255	7.17093	5.5005	2.36822	2.14597	2.90538	3.34341	1.73626	2.23118	1.48511	29.2959
	DHAP-2	0	0	0	0	0	0	0	0	0	0	3.47602	1.61048	1.83798	2.4403	4.06894	1.82888	1.0086	0.617127	1.7889	1.92526	1.90735	6.16314	5.09017	6.31056	18.3778	21.1303	19.5235	19.4529	20.1216	21.2668	19.8639	18.2688	17.6469	16.7143	14.0898	13.2884	18.736	9.84269	11.8572	10.3878	8.2019	7.97817	7.00243	6.44959	6.51109	6.3697	5.82504	5.37182
	DHAP-3	0	0	0	0	0	0	0	0	0	0	0.345516	0.162576	0.288017	0.34123	0.610716	0.129796	0	0.0249275	0.149761	0.126003	0	1.17853	0.662637	1.1259	11.5805	18.6245	14.8797	13.1985	44.1418	36.9863	45.0276	57.0994	56.1856	57.5962	71.7679	72.2676	61.2444	82.9664	76.5146	81.4683	88.1095	88.8354	88.5633	88.7495	90.6533	90.1774	91.7963	1.16743
	Glutamate-0	99.8133	99.8612	99.9862	99.965	99.7199	98.6773	98.5185	99.3684	99.9997	99.3079	99.639	99.3556	99.655	99.357	99.1366	99.5649	99.4736	98.9303	99.3568	98.8578	98.9675	99.1041	99.2806	98.8551	99.3375	98.4512	99.4333	99.19	97.8521	97.3069	97.7383	95.8276	96.2494	95.2791	89.8641	92.2759	91.7382	83.9834	80.7707	80.4178	63.7775	73.2898	69.4261	70.3403	46.5574	56.9137	38.2785	99.3694
	Glutamate-1	0.18666	0.138824	0.0137573	0.0350204	0.280103	1.32274	1.48153	0.631606	0.000320236	0.692099	0.360957	0.644358	0.345014	0.643002	0.863419	0.435055	0.526398	1.06971	0.643174	1.14223	1.0325	0.895908	0.719449	1.14489	0.662539	1.54882	0.566694	0.809996	1.87121	2.42752	1.91933	2.89435	2.34201	3.0802	4.18189	3.05373	4.12761	3.4009	5.70945	5.5948	5.47617	2.55737	4.2319	5.04958	6.10417	3.25227	3.23662	0.630635
	Glutamate-2	0	0	0	0	0	0	0	0	0	0	0	0	0	0	0	0	0	0	0	0	0	0	0	0	0	0	0	0	0.00431477	0.121418	0.0781637	0.310921	0.527117	0.739218	1.52505	1.28949	1.23559	2.30842	2.98526	2.69708	3.15385	2.79801	3.02735	3.28786	5.16255	3.71308	3.87513	0
	Glutamate-3	0	0	0	0	0	0	0	0	0	0	0	0	0	0	0	0	0	0	0	0	0	0	0	0	0	0	0	0	0.213501	0.144216	0.201545	0.78201	0.660065	0.748583	2.95816	2.0005	1.99966	4.0606	5.47347	5.70584	8.92342	5.92093	7.21766	7.26604	9.51977	9.49847	11.4069	0
	Glutamate-4	0	0	0	0	0	0	0	0	0	0	0	0	0	0	0	0	0	0	0	0	0	0	0	0	0	0	0	0	0.00430979	0	0.0225442	0.0290465	0.0544306	0.0756628	0.423978	0.461244	0.369217	1.88563	1.56069	1.67736	4.02636	3.41815	3.21078	3.43882	6.63122	5.22043	7.39891	0
	Glutamate-5	0	0	0	0	0	0	0	0	0	0	0	0	0	0	0	0	0	0	0	0	0	0	0	0	0	0	0	0	0.0545696	0	0.0401152	0.156093	0.166933	0.0772689	1.04678	0.919098	0.529693	4.361	3.50042	3.90716	14.6427	12.0158	12.8862	10.6174	26.0249	21.402	35.804	0
	2OG-0	100	98.2912	98.5859	98.2139	98.374	98.2034	97.5882	98.1507	98.5426	97.4971	98.6229	98.7475	99.6637	97.7106	98.1451	98.3677	98.2349	98.4863	99.0295	97.8725	97.805	98.3755	97.5806	97.9982	98.1814	97.5829	98.4523	98.354	97.5629	96.6266	97.0372	96.1643	96.2139	94.5085	90.4313	92.488	92.9598	83.8241	86.3616	83.4622	70.5807	70.9836	76.2116	76.9945	59.1076	64.0191	55.8152	98.769
	2OG-1	0	1.70882	1.41408	1.78606	1.62605	1.79661	2.4118	1.84931	1.45743	2.50294	1.37706	1.25254	0.336325	2.28937	1.85491	1.63232	1.76509	1.51366	0.970451	2.12749	2.19499	1.62454	2.41943	2.00179	1.81863	2.41711	1.54772	1.64596	2.4371	3.37344	2.96284	3.15625	2.76249	4.398	4.15221	3.82707	3.69207	4.56166	4.95823	5.91809	4.97044	3.51134	4.23757	4.08102	5.48934	3.99371	4.16777	1.23096
	2OG-2	0	0	0	0	0	0	0	0	0	0	0	0	0	0	0	0	0	0	0	0	0	0	0	0	0	0	0	0	0	0	0	0.000531824	0.207065	0.0366087	1.26188	0.793698	0.902922	2.35141	1.58412	1.86662	3.16098	3.80372	3.02213	3.08424	4.84211	3.97996	3.79605	0
	2OG-3	0	0	0	0	0	0	0	0	0	0	0	0	0	0	0	0	0	0	0	0	0	0	0	0	0	0	0	0	0	0	0	0.533394	0.64205	0.72992	2.76307	2.02953	1.52642	4.24254	3.8076	5.08593	7.89631	7.28404	6.32246	6.79132	9.23232	9.1857	10.7574	0
	2OG-4	0	0	0	0	0	0	0	0	0	0	0	0	0	0	0	0	0	0	0	0	0	0	0	0	0	0	0	0	0	0	0	0.0845055	0.122075	0.26357	0.747691	0.44504	0.543502	2.15577	1.37428	1.56777	4.53587	4.82836	3.35254	3.09905	6.40507	5.68855	7.51582	0
	2OG-5	0	0	0	0	0	0	0	0	0	0	0	0	0	0	0	0	0	0	0	0	0	0	0	0	0	0	0	0	0	0	0	0.061005	0.0524695	0.0633965	0.643825	0.416631	0.375309	2.86456	1.91417	2.09939	8.85567	9.58891	6.85371	5.9499	14.9236	13.133	17.9478	0
P. miliaceum
	Pulse (s)	0	0	0	5	5	5	10	10	10	15	15	15	20	20	20	20	20	20	30	30	30	50	50	50	60	60	60	180	180	180	300	300	300	600	600	600	1200	1200	1200	2400	2400	2400	3600	3600	3600	20	20	20
	Chase (s)	0	0	0	0	0	0	0	0	0	0	0	0	0	0	0	0	0	0	0	0	0	0	0	0	0	0	0	0	0	0	0	0	0	0	0	0	0	0	0	0	0	0	0	0	0	5	5	5
	Malate-0	99.0392	98.6137	98.8645	98.0996	96.1451	98.3761	94.6437	94.584	94.9626	95.9958	93.9723	95.0379	91.0179	95.622	93.3308	94.1061	95.7202	94.5491	91.5744	89.6225	93.8296	89.9939	87.3125	92.4542	84.6708	92.0358	91.1353	85.0261	85.5729	82.4919	84.3669	82.0919	81.9652	81.1425	78.4011	81.8468	77.0858	73.8511	75.4163	73.8303	73.4539	60.8551	56.8149	58.6865	60.8077	95.1579	95.0894	91.9769
	Malate-1	0.931784	1.3863	1.1355	1.90043	3.84371	1.6239	5.35631	5.41602	4.97831	3.96461	5.97663	4.91835	8.45532	4.34101	6.62795	5.88385	4.22737	5.37127	8.1818	10.1559	6.09556	9.70971	12.3106	7.3963	14.583	7.60735	8.59461	9.23486	9.22627	11.9673	7.53418	7.83446	8.03865	5.55528	4.68708	5.84529	4.70131	3.48512	3.40642	3.05701	3.79647	3.45721	4.11053	4.14586	4.3512	4.83888	4.86418	7.97355
	Malate-2	0	0	0	0	0	0	0	0	0.0591389	0	0	0	0.420233	0	0	0	0	0	0.127383	0.162247	0.0594961	0.252873	0.240368	0.107771	0.654525	0.229265	0.160318	3.44695	3.30603	3.27823	4.23868	5.21535	4.83751	4.61716	5.53154	4.06216	3.54346	4.02555	2.81048	2.71176	2.66614	3.19828	3.45049	3.46726	2.99598	0	0	0
	Malate-3	0.0289764	0	0	0	0	0	0	0	0	0.0395711	0.0511078	0.0342269	0.10651	0.0370202	0.0383101	0.0100661	0.0524623	0.0757469	0.0916148	0.0594017	0	0.043561	0.0926369	0.0339988	0.0361437	0.0838351	0.050876	1.17558	1.1177	1.33845	1.6069	2.10186	2.10043	2.98373	3.08551	2.8824	3.26108	3.82484	3.43603	2.98344	3.29653	4.52402	5.72043	5.29939	4.64292	0	0.046417	0.0474329
	Malate-4	0	0	0	0	0.0112024	0	0	0	0	0	0	0.00949211	0	0	0.00293208	0	0	0.00383766	0.0247684	0	0.0153388	0	0.0439137	0.00768253	0.0554767	0.0437438	0.0588501	1.11651	0.777122	0.924123	2.25334	2.75647	3.05817	5.7013	8.2948	5.36332	11.4084	14.8134	14.9308	17.4175	16.787	27.9654	29.9036	28.401	27.2022	0.00327306	0	0.00211513
	Malate-0a	88.6969	83.6906	86.6412	77.642	54.6481	80.8953	36.9845	36.2821	40.7359	52.8919	29.0854	41.6227	0	48.4938	21.539	30.6598	49.6491	35.8723	0.875694	0	27.4071	0	0	11.2264	0	6.30358	0	0	0	0	0	0	0	0	0	0	0	0	0	0	0	0	0	0	0	43.0335	42.2283	5.61058
	Malate-1a	10.9622	16.3094	13.3588	22.358	45.2201	19.1047	63.0155	63.7179	58.5683	46.6425	70.3133	57.8629	94.1356	51.0707	77.9758	69.2218	49.7337	63.1914	96.2565	97.8641	71.7125	97.0375	97.0292	87.0153	95.1325	89.4983	96.9537	61.6731	63.9509	68.353	48.1938	43.748	44.5731	29.4593	21.7005	32.1998	20.517	13.328	13.8564	11.6815	14.3014	8.83183	9.51841	10.0351	11.1022	56.9279	57.2256	93.8065
	Malate-2a	0	0	0	0	0	0	0	0	0.695751	0	0	0	4.67858	0	0	0	0	0	1.49863	1.56345	0.699954	2.52718	1.89453	1.2679	4.2698	2.69724	1.8085	23.0197	22.9154	18.724	27.1135	29.1228	26.8233	24.4845	25.6103	22.3771	15.464	15.3947	11.4323	10.3622	10.0434	8.17036	7.99002	8.39256	7.6443	0	0	0
	Malate-3a	0.340898	0	0	0	0	0	0	0	0	0.465542	0.601268	0.402669	1.18581	0.435532	0.450708	0.118425	0.617203	0.89114	1.07782	0.572409	0	0.435342	0.730143	0.399986	0.235784	0.986295	0.57392	7.85083	7.74719	7.64473	10.2788	11.7369	11.6465	15.8225	14.2855	15.8782	14.2317	14.6271	13.9768	11.4003	12.4181	11.5571	13.2463	12.8272	11.8465	0	0.546082	0.558034
	Malate-4a	0	0	0	0	0.131793	0	0	0	0	0	0	0.111672	0	0	0.034495	0	0	0.045149	0.291393	0	0.180457	0	0.346117	0.0903827	0.361903	0.514633	0.663874	7.4564	5.38654	5.27825	14.4139	15.3923	16.9571	30.2336	38.4037	29.5448	49.7874	56.6502	60.7345	66.556	63.2371	71.4407	69.2453	68.7451	69.407	0.0385065	0	0.0248839
	Aspartate-0	96.3841	96.7102	92.1189	74.4336	57.7076	68.1802	50.2586	36.2391	45.9633	42.4738	40.9692	35.8348	29.6524	33.7463	34.5321	32.1899	36.2589	33.3618	26.054	26.2216	24.773	17.2725	15.3407	18.1325	13.1352	17.1611	18.178	9.0357	8.81464	7.94654	8.41267	11.1683	7.06704	7.79346	6.48289	5.82774	4.3268	4.63176	4.53912	3.46976	3.62846	3.30344	2.79296	2.73925	2.44023	48.7189	44.7869	49.2611
	Aspartate-1	3.50667	3.2312	7.88115	25.5664	42.2924	31.8198	49.6541	63.7609	54.0367	57.5262	59.0308	64.1246	65.0946	66.2537	65.4679	67.2692	63.7411	66.6382	72.9502	72.9067	74.9648	79.5052	81.3067	79.668	80.9118	79.8744	79.3784	49.6718	54.8051	61.8473	36.5165	32.8385	36.595	16.3098	12.4132	15.9958	5.97641	4.93694	5.43613	3.00873	3.97607	2.85908	2.86151	3.35112	2.62151	51.0814	55.16	50.7389
	Aspartate-2	0	0	0	0	0	0	0	0	0	0	0	0	5.25305	0	0	0.540975	0	0	0.995742	0.857601	0.262189	3.19928	3.28612	2.14605	5.84067	2.89961	2.36766	23.7275	23.3694	19.466	27.7983	27.8356	26.6227	22.8814	23.8223	22.0324	11.3487	11.9155	9.76963	4.61814	5.40507	3.5936	4.18319	4.14008	2.61071	0.199651	0.0531294	0
	Aspartate-3	0.109237	0.0585926	0	0	0	0	0	0	0	0	0	0	0	0	0	0	0	0	0	0	0	0	0	0	0	0.00916799	0.0717988	9.1333	7.38991	5.29573	11.1868	11.3032	11.8686	16.196	17.5012	17.0164	13.114	13.0482	14.8241	10.4863	9.70775	9.96625	19.1511	12.6731	9.1069	0	0	0
	Aspartate-4	0	0	0	0	0	0	0.0872867	0	0	0	0	0.0405914	0	0	0	0	0	0	0	0.0141147	0	0.0230818	0.066396	0.0534604	0.112334	0.0557428	0.00419335	8.43173	5.62098	5.44445	16.0857	16.8544	17.8467	36.8193	39.7804	39.1276	65.234	65.4676	65.431	78.4171	77.2827	80.2776	71.0112	77.0964	83.2206	0	0	0
	Pyruvate-0	99.2757	99.146	98.8531	99.0724	99.1947	99.2618	98.0763	97.8536	99.0196	98.8014	98.7205	99.0033	91.1185	98.4057	98.2936	98.3095	98.6507	98.7542	96.1987	95.3383	97.6628	91.0348	93.3337	94.9064	90.1497	92.0521	92.5862	51.4447	54.9999	62.8844	36.6251	36.0398	38.4544	19.7595	23.1197	19.1916	9.35204	6.99794	6.57699	5.65019	6.28875	3.709	4.05885	5.75935	4.99219	97.8354	97.4509	98.3123
	Pyruvate-1	0.724321	0.853965	1.14694	0.927615	0.805316	0.738226	1.9237	2.14637	0.980364	1.19859	1.27945	0.996748	8.88153	1.59435	1.70641	1.69045	1.34925	1.24577	3.80127	4.66172	2.33724	8.75274	6.6663	5.09359	9.44166	7.65735	7.21805	26.3647	25.7203	22.0508	26.7786	28.9722	25.2661	19.9001	19.1713	19.8181	9.11732	9.08762	8.1804	3.27021	3.96776	2.8313	2.28983	2.63916	2.31089	2.16458	2.54912	1.68772
	Pyruvate-2	0	0	0	0	0	0	0	0	0	0	0	0	0	0	0	0	0	0	0	0	0	0.112586	0	0	0.21943	0.10696	0.0622495	10.1229	9.47057	7.50531	13.9543	13.3085	13.1035	16.2247	14.3855	16.7047	12.7716	12.3204	11.6311	7.85503	8.42183	7.59944	6.31123	7.41045	6.80959	0	0	0
	Pyruvate-3	0	0	0	0	0	0	0	0	0	0	0	0	0	0	0	0	0	0	0	0	0	0.0998815	0	0	0.18925	0.183631	0.133522	12.0678	9.80913	7.55949	22.642	21.6795	23.176	44.1158	43.3235	44.2856	68.759	71.594	73.6115	83.2246	81.3217	85.8603	87.3401	84.191	85.8873	0	0	0
	Alanine-0	97.7974	97.3079	96.8511	97.6803	97.6086	97.6276	97.6533	97.7806	97.6437	98.1609	97.7924	97.9671	97.2875	97.8386	97.2191	97.7397	97.6996	97.7898	98.4543	98.1296	97.2092	97.9766	97.3285	97.7234	97.0387	97.9545	97.9984	85.0788	87.6875	90.3321	73.4446	72.9994	70.9068	50.4059	46.4176	44.6676	36.0247	21.9714	17.4156	10.8797	15.5636	7.38214	8.43546	9.77196	7.66381	97.7595	97.5916	97.9821
	Alanine-1	2.20255	2.31694	2.50383	2.28139	2.18129	2.20175	2.34667	2.10045	2.10406	1.83915	2.20761	1.88476	2.71247	2.16145	2.39952	2.11248	2.14112	2.02995	1.54567	1.87045	2.43915	2.0234	2.4398	2.1885	2.86957	1.89848	1.8363	8.87419	8.06287	6.1127	12.7055	12.8132	12.6308	16.3149	15.1665	16.7811	12.5589	13.0291	12.4707	8.14238	8.36196	7.7309	6.81938	7.59994	7.07558	2.2405	2.21624	1.86836
	Alanine-2	0	0.375132	0.645017	0.0383486	0.210079	0.170642	0	0.118985	0.252236	0	0	0.148178	0	0	0.381395	0.147797	0.159325	0.180287	0	0	0.351606	0	0.23172	0.0880593	0.0917034	0.147023	0.165344	6.04702	4.24959	3.55522	13.8499	14.1874	16.4625	33.2792	38.4158	38.5513	51.4164	64.9994	70.1137	80.9779	76.0744	84.887	84.7452	82.6281	85.2606	0	0.192192	0.149583
	PEP-0	98.8649	98.7416	98.2104	98.5835	99.1144	99.0634	97.2277	97.2956	98.6484	98.3166	98.1414	98.4842	87.3316	97.714	97.5033	97.7202	98.1686	98.2376	93.6741	92.0504	96.4248	85.7491	89.2322	93.0241	84.48	88.7936	89.876	39.1002	43.1619	48.5366	26.9843	26.5848	26.4835	10.5353	11.1457	11.6145	4.75544	3.45978	3.93875	2.43473	3.38128	2.26461	1.80581	2.43822	2.21983	96.4865	96.2267	98.0161
	PEP-1	1.13505	1.2584	1.78957	1.41654	0.885609	0.936604	2.77228	2.7044	1.35156	1.68173	1.85861	1.51584	12.2165	2.28598	2.4967	2.27976	1.83142	1.76223	6.31531	7.93252	3.56825	13.4149	10.1816	6.89155	14.3196	10.4685	9.50593	32.8634	32.3404	30.5317	31.6047	34.2796	31.0586	22.2306	24.058	23.3156	10.8136	10.6381	9.58964	3.76922	4.29705	3.47924	2.36883	3.16425	2.65988	3.51346	3.77328	1.98394
	PEP-2	0	0	0	0	0	0	0	0	0	0	0	0	0.429934	0	0	0	0	0	0	0	0	0.639326	0.411653	0	0.873818	0.496741	0.399215	13.485	12.5542	11.1502	16.6706	15.7486	16.2615	18.3101	16.9461	18.413	14.1503	13.4618	12.5979	9.07387	9.24974	8.60202	6.95549	8.44444	7.59087	0	0	0
	PEP-3	0	0	0	0	0	0	0	0	0	0.00167776	0	0	0.0219197	0	0	0	0	0.000193159	0.0105505	0.0170517	0.00697442	0.196658	0.17451	0.0843701	0.326561	0.241159	0.218864	14.5513	11.9435	9.78152	24.7403	23.387	26.1964	48.9239	47.8501	46.6569	70.2806	72.4403	73.8738	84.7222	83.0719	85.6541	88.8699	85.9531	87.5294	0	0	0
	3PGA-0	100	99.1513	97.7969	99.2826	98.6608	96.5193	92.814	89.048	95.0346	91.865	88.7759	91.1293	69.9007	88.3064	86.6943	83.7122	90.2958	86.2743	78.0226	76.7908	78.9402	63.2006	52.6008	59.5959	48.5296	54.8477	49.7594	14.6357	17.0351	17.8635	9.27007	8.75778	10.5879	6.56164	5.10412	6.58127	3.95708	3.40864	1.91431	1.31853	2.51699	2.275	2.10076	1.94063	1.40693	87.1243	88.3925	81.9481
	3PGA-1	0	0.84875	2.20305	0.717355	1.33923	3.48069	7.18601	10.952	4.9654	8.13501	11.2241	7.99858	26.0254	11.6936	13.3057	16.2533	9.70423	13.7257	20.5845	20.9094	19.6264	29.1941	38.55	36.2371	40.0574	35.7351	43.3501	31.282	34.3416	35.3547	25.2581	28.1709	26.3466	15.4902	14.3874	17.494	5.86274	5.0999	5.43669	3.4525	2.98045	2.44127	2.66042	2.38476	2.6643	12.8757	11.6075	17.0085
	3PGA-2	0	0	0	0	0	0	0	0	0	0	0	0.23723	3.57062	0	0	0.0344923	0	0	0.878335	2.29983	0.885363	3.63437	7.2264	3.40838	7.74638	6.3706	4.97414	24.8834	23.798	21.9467	21.0671	25.7462	21.3942	18.2902	16.4269	18.321	13.0356	11.9839	11.4164	7.10735	9.48049	7.27274	7.7149	8.14947	5.78781	0	0	0.555836
	3PGA-3	0	0	0	0	0	0	0	0	0	0	0	0.634896	0.503194	0	0	0	0	0	0.514503	0	0.548017	3.97098	1.62279	0.758574	3.66655	3.04663	1.91634	29.1989	24.8254	24.8351	44.4047	37.3251	41.6713	59.658	64.0815	57.6038	77.1446	79.5075	81.2326	88.1216	85.0221	88.011	87.5239	87.5251	90.141	0	0	0.487568
	DHAP-0	98.4968	99.1043	97.0394	97.4711	97.4821	98.1475	93.5367	89.6761	95	92.5177	92.2975	91.3351	67.2019	87.8739	83.0054	86.5089	89.2461	88.8215	76.2209	69.4014	77.8633	58.0136	49.9133	57.6336	41.4503	51.138	48.9699	11.1335	16.205	15.4586	7.37626	7.60423	6.43689	3.52293	2.78284	4.17703	0.922768	1.00412	1.04848	0.796314	0.729767	0.737083	0.566186	0.74694	0.363815	85.2075	83.087	82.5746
	DHAP-1	1.5032	0.895679	2.96058	2.52892	2.51787	1.85254	6.4633	10.3239	4.99999	7.48231	7.70252	8.66495	29.5847	12.1261	16.9946	13.4911	10.7539	11.1785	23.3692	30.0718	21.9534	38.0415	42.9703	39.1811	48.912	42.2252	42.2257	34.7033	36.3254	37.6535	25.0509	27.5659	23.7242	16.088	13.9918	16.6891	6.04032	6.17526	5.62533	2.46718	2.54784	2.31202	1.35412	2.19425	1.68748	14.7925	16.913	17.4254
	DHAP-2	0	0	0	0	0	0	0	0	0	0	0	0	3.21343	0	0	0	0	0	0.409844	0.526778	0.146945	3.57076	6.30249	3.04834	7.66616	5.41073	7.36515	23.4964	21.5742	24.1092	24.0926	22.8724	25.212	19.2175	18.9906	19.4236	13.8569	12.504	11.8609	8.73978	9.64871	8.45573	6.96082	10.1426	7.26324	0	0	0
	DHAP-3	0	0	0	0	0	0	0	0	0	0	0	0	0	0	0	0	0	0	0	0	0.036344	0.374198	0.813904	0.136931	1.97151	1.22605	1.43921	30.6668	25.8954	22.7787	43.4802	41.9575	44.627	61.1716	64.2348	59.7104	79.1801	80.3167	81.4653	87.9967	87.0737	88.4952	91.1189	86.9162	90.6855	0	0	0
	Glutamate-0	99.1482	98.2344	98.523	98.5838	98.6922	99.2578	97.6593	97.6725	99.0091	98.6995	98.9141	99.1813	97.9631	97.7446	98.5454	99.1591	99.1484	98.8854	98.3541	98.1742	98.2054	97.3205	98.464	98.6188	98.7548	99.0069	98.9076	97.9394	96.9867	98.8334	97.6206	97.6086	98.0304	95.7543	96.5612	95.5798	90.6974	92.8007	92.8915	85.471	84.6148	85.738	76.9744	74.4344	74.4264	98.2852	98.9598	98.8937
	Glutamate-1	0.851769	1.7656	1.47705	1.41616	1.3078	0.742245	2.3407	2.32746	0.990866	1.30052	1.08588	0.818693	2.03695	2.25539	1.45462	0.840929	0.851573	1.11464	1.64586	1.82581	1.79465	2.67953	1.53598	1.3812	1.24516	0.993102	1.09243	2.01807	3.01329	1.1666	2.3538	2.39143	1.96956	3.00838	1.79478	2.72823	3.71517	2.87748	1.93343	2.95691	3.74586	2.54637	3.02235	2.48663	2.35949	1.71477	1.04019	1.10627
	Glutamate-2	0	0	0	0	0	0	0	0	0	0	0	0	0	0	0	0	0	0	0	0	0	0	0	0	0	0	0	0.0424877	0	0	0.0256018	0	0	0.324361	0.513539	0.494385	1.02534	0.82551	1.11769	1.53671	1.48579	1.51695	1.55628	2.36554	1.35481	0	0	0
	Glutamate-3	0	0	0	0	0	0	0	0	0	0	0	0	0	0	0	0	0	0	0	0	0	0	0	0	0	0	0	0	0	0	0	0	0	0.688464	0.705064	0.686052	2.07973	1.70833	1.9057	2.66365	3.32493	3.0098	4.32	5.2487	4.78448	0	0	0
	Glutamate-4	0	0	0	0	0	0	0	0	0	0	0	0	0	0	0	0	0	0	0	0	0	0	0	0	0	0	0	0	0	0	0	0	0	0.109194	0.201227	0.261257	0.844796	0.531927	0.707283	1.72885	1.71904	1.79577	2.77499	3.1192	2.78228	0	0	0
	Glutamate-5	0	0	0	0	0	0	0	0	0	0	0	0	0	0	0	0	0	0	0	0	0	0	0	0	0	0	0	0	0	0	0	0	0	0.115346	0.224188	0.250329	1.63762	1.25604	1.44438	5.64285	5.10957	5.3931	11.3519	12.3455	14.2925	0	0	0
	2OG-0	97.142	98.8306	97.8485	98.1237	99.7984	98.9355	99.0707	98.1904	100	97.7323	97.3812	98.7416	97.5585	98.326	97.7441	97.6344	99.2751	100	98.624	98.7516	97.7641	99.8218	97.7281	98.3959	97.3611	97.9221	98.2299	97.5287	97.5405	97.4451	97.567	98.082	98.8793	96.9474	96.0279	96.8225	93.1218	91.8797	93.2074	86.57	85.5081	87.3589	75.6275	75.9077	73.237	97.6992	98.6094	96.2616
	2OG-1	2.85796	1.1694	2.15146	1.87629	0.201578	1.06451	0.929299	1.80964	0	2.26767	2.61876	1.23794	2.44151	1.674	2.25587	2.36557	0.724888	0	1.30235	1.24845	2.23591	0.178231	2.27187	1.60409	2.63891	2.07787	1.30844	2.47134	2.45955	2.55495	2.43304	1.91802	1.12069	2.5838	2.85937	2.03591	1.80344	3.1456	3.17742	1.75946	3.20732	1.88686	3.21923	2.73638	1.66057	2.30079	1.39064	3.73841
	2OG-2	0	0	0	0	0	0	0	0	0	0	0	0.0205147	0	0	0	0	0	0	0.0736639	0	0	0	0	0	0	0	0.461656	0	0	0	0	0	0	0	0	0.229517	1.44944	0.864152	0.408495	2.03212	0.753988	1.40473	1.31172	1.53166	1.84313	0	0	0
	2OG-3	0	0	0	0	0	0	0	0	0	0	0	0	0	0	0	0	0	0	0	0	0	0	0	0	0	0	0	0	0	0	0	0	0	0.35379	0.698846	0.45865	1.66962	1.5237	1.71299	2.96829	3.15702	2.65547	4.86295	4.42883	4.14304	0	0	0
	2OG-4	0	0	0	0	0	0	0	0	0	0	0	0	0	0	0	0	0	0	0	0	0	0	0	0	0	0	0	0	0	0	0	0	0	0.114999	0.413848	0.320282	0.914254	1.20483	0.292097	1.56963	2.03864	1.43446	3.50379	3.35335	3.98956	0	0	0
	2OG-5	0	0	0	0	0	0	0	0	0	0	0	0	0	0	0	0	0	0	0	0	0	0	0	0	0	0	0	0	0	0	0	0	0	0	0	0.133151	1.04147	1.38205	1.20161	5.10054	5.33494	5.25962	11.4748	12.0421	15.1267	0	0	0
M. maximus
	Pulse (s)	0	0	0	5	5	5	10	10	10	15	15	15	20	20	20	20	20	20	30	30	30	50	50	50	60	60	60	180	180	180	180	300	300	300	600	600	600	1200	1200	1200	2400	2400	2400	3600	3600	3600	20	20
	Chase (s)	0	0	0	0	0	0	0	0	0	0	0	0	0	0	0	0	0	0	0	0	0	0	0	0	0	0	0	0	0	0	0	0	0	0	0	0	0	0	0	0	0	0	0	0	0	0	5	5
	Malate-0	99.4587	99.5569	98.9934	92.2995	94.1938	96.6089	87.7152	94.9618	96.28	87.9865	94.4874	81.3774	85.522	81.5123	84.1789	79.3528	88.8255	89.1032	79.8917	66.9431	87.1371	63.6641	82.6812	90.7977	79.2604	80.5126	89.9412	77.2301	68.573	69.6947	84.5322	81.3639	69.6317	78.8604	69.8532	74.8862	72.0978	69.2158	75.2111	60.5746	64.7212	59.9066	56.3346	60.6584	32.1716	46.8449	91.1337	85.2692
	Malate-1	0.541259	0.443053	1.00658	7.7005	5.80616	3.39108	12.2848	5.03823	3.71996	11.9471	5.51263	18.6226	14.4427	18.4411	15.8211	19.9568	11.158	10.8593	17.9839	29.9067	12.8165	32.212	14.4124	8.36153	17.9248	15.459	9.34198	13.1992	14.2883	16.7449	10.8939	6.94585	12.9296	9.75301	6.13088	6.03527	7.47615	4.16403	4.16818	4.05246	4.13262	4.4944	5.10549	3.70569	5.16048	5.43233	8.86631	14.3297
	Malate-2	0	0	0	0	0	0	0	0	0	0.0528114	0	0	0.0352989	0.0466134	0	0.584986	0.0164943	0.0375207	1.80691	2.87903	0.0463884	3.41894	2.40671	0.722434	2.3161	3.19477	0.640523	5.45702	9.26497	8.00913	2.55477	4.64933	6.74022	4.76258	6.35688	4.48292	5.25607	4.18923	3.66224	4.36676	2.91568	3.44303	3.32632	2.40315	3.29569	3.54831	0	0.354533
	Malate-3	0	0	0	0	0	0	0	0	0	0.0135897	0	0	0	0	0	0.0859876	0	0	0.283367	0.19922	0	0.447554	0.403662	0.0988396	0.344964	0.435023	0.0435356	1.58524	2.83991	2.18575	0.870938	2.19321	4.14975	2.25255	3.68976	3.0165	3.63149	4.1738	2.59017	4.27323	3.45595	3.85545	3.69956	3.72191	4.40058	4.81426	0	0.0465283
	Malate-4	0	0	0	0	0	0	0	0	0	0	0	0	0	0	0	0.0194058	0	0	0.0341535	0.0719497	0	0.257327	0.0960428	0.0194491	0.153738	0.398592	0.0327501	2.52851	5.03376	3.36544	1.1482	4.84776	6.54868	4.37151	13.9693	11.5791	11.5385	18.2571	14.3683	26.7329	24.7745	28.3005	31.534	29.5108	54.9717	39.3602	0	0
	Malate-0a	97.0711	97.6025	94.5531	58.3306	68.5814	81.65	33.5238	72.7369	79.8704	34.9918	70.1697	0	21.6556	0	14.3881	0	39.5319	41.0344	0	0	30.3954	0	6.28369	50.2043	0	0	45.5693	0	0	0	16.2997	0	0	0	0	0	0	0	0	0	0	0	0	0	0	0	52.0221	20.2879
	Malate-1a	2.92889	2.39747	5.44686	41.6694	31.4186	18.35	66.4762	27.2631	20.1296	64.6489	29.8303	100	78.1534	99.7479	85.6119	96.6563	60.3789	58.7626	89.4351	90.4704	69.3536	88.6508	77.9889	45.2464	86.4279	79.3282	50.5518	57.9675	45.4652	55.2542	58.9497	37.2708	42.5761	46.1361	20.3367	24.0317	26.7942	13.5265	16.8147	10.2788	11.7142	11.2098	11.6923	9.41927	7.60814	10.2198	47.9779	77.5419
	Malate-2a	0	0	0	0	0	0	0	0	0	0.285776	0	0	0.191012	0.252132	0	2.83324	0.089255	0.203034	8.98588	8.7093	0.251019	9.40928	13.0233	3.90928	11.1675	16.3941	3.46603	23.9659	29.4809	26.4282	13.8245	24.9479	22.195	22.5291	21.0864	17.8504	18.8375	13.6084	14.7737	11.076	8.26469	8.58751	7.61776	6.10842	4.85886	6.67539	0	1.91847
	Malate-3a	0	0	0	0	0	0	0	0	0	0.0735375	0	0	0	0	0	0.416461	0	0	1.4092	0.602659	0	1.23172	2.18432	0.534846	1.66331	2.23233	0.235582	6.96198	9.03654	7.21246	4.71287	11.7686	13.6648	10.6556	12.2393	12.0113	13.0151	13.5583	10.4489	10.8388	9.79611	9.61618	8.47253	9.4605	6.48781	9.05701	0	0.251777
	Malate-4a	0	0	0	0	0	0	0	0	0	0	0	0	0	0	0	0.0939873	0	0	0.169848	0.217654	0	0.70819	0.519712	0.105244	0.741279	2.04538	0.177219	11.1046	16.0173	11.1051	6.21322	26.0127	21.5642	20.6792	46.3376	46.1065	41.3533	59.3068	57.9627	67.8064	70.225	70.5865	72.2174	75.0118	81.0452	74.0478	0	0
	Aspartate-0	98.2093	97.4812	97.0791	62.6556	68.5192	69.9389	48.5762	67.1739	64.1089	41.927	56.488	41.7243	36.287	36.5326	36.3978	30.3913	42.0654	46.7672	23.7653	21.967	34.3106	21.3458	23.5882	18.2233	24.5783	17.2078	22.832	18.4022	12.5635	21.864	15.1614	12.7298	9.6673	9.81063	7.5015	8.74647	4.33901	3.51824	3.15851	2.54263	1.89709	1.92375	2.50135	2.73408	1.34292	1.31485	68.1711	60.3899
	Aspartate-1	1.79074	2.51235	2.92086	37.3444	31.4808	30.0611	51.4238	32.8261	35.8911	57.5343	43.512	58.2249	62.9612	62.952	63.3928	66.8242	57.7821	53.2045	69.1462	71.9413	64.6649	71.5378	65.1267	73.8955	65.4011	64.9479	70.9927	48.5097	39.4552	43.7435	56.8167	29.9711	32.6666	37.2472	15.4672	19.117	18.0204	7.14379	9.07369	5.88087	4.5949	4.65494	3.49012	3.56341	2.13405	3.90508	31.8289	38.9459
	Aspartate-2	0	0	0	0	0	0	0	0	0	0.538695	0	0.0507856	0.751825	0.51542	0.209389	2.78452	0.152459	0.02829	6.97165	6.09178	1.02447	6.3621	10.2344	6.77579	8.3048	14.4448	5.98415	18.5789	27.0451	19.603	17.3123	23.815	22.1916	22.4154	19.5553	18.179	17.9272	12.1173	12.924	8.95989	4.89175	4.50327	3.24941	2.89883	1.80052	2.72783	0	0.664183
	Aspartate-3	0	0.00642117	0	0	0	0	0	0	0	0	0	0	0	0	0	0	0	0	0.0841259	0	0	0.5754	0.710603	0.555167	1.26946	2.12762	0.0396501	6.05894	8.06637	6.55028	5.22691	9.59949	13.3269	8.67263	10.9303	10.3272	12.7025	12.0867	10.1784	10.8811	7.32162	7.11524	4.87563	6.57969	3.66645	5.58184	0	0
	Aspartate-4	0	0	0	0	0	0	0	0	0	0	0	0	0	0	0	0	0	0	0.03266	0	0	0.178931	0.340058	0.550292	0.446327	1.27184	0.151516	8.4502	12.8699	8.23916	5.48266	23.8846	22.1475	21.8542	46.5456	43.6303	47.0109	65.134	64.6654	71.7355	81.2946	81.8028	85.8835	84.224	91.0561	86.4704	0	0
	Pyruvate-0	99.5084	99.4339	99.4659	97.763	99.1325	97.8453	98.3024	98.9016	99.0329	96.659	97.7905	97.5081	96.8775	96.1838	96.3669	93.9184	96.7873	96.9199	85.9084	85.8724	95.9502	87.0391	78.9889	85.7602	82.1062	74.3893	88.4347	54.8731	38.3098	51.9884	64.1376	31.0036	40.0706	39.2883	22.0374	19.1828	20.9557	10.7669	11.9893	6.8034	6.59046	6.74623	5.96942	4.77	4.22154	7.25608	95.714	94.3867
	Pyruvate-1	0.491554	0.566078	0.53412	2.23701	0.867474	2.15469	1.69758	1.09843	0.967135	3.34099	2.20954	2.4919	3.12251	3.81621	3.63308	6.08164	3.21268	3.08013	13.1944	13.5238	4.0498	11.2884	17.8854	12.0853	14.4387	19.2294	10.059	22.3654	27.9304	24.1942	18.6164	22.3826	19.4212	20.7083	14.8866	14.9888	14.5781	8.37773	8.81869	6.58476	3.385	3.18763	2.1778	2.08617	1.56028	2.27936	4.28604	5.61331
	Pyruvate-2	0	0	0	0	0	0	0	0	0	0	0	0	0	0	0	0	0	0	0.577318	0.41931	0	0.885	1.96043	1.32309	1.85276	3.37893	1.00967	7.84634	11.2871	8.077	6.80618	11.8032	13.2748	10.4416	10.3528	11.037	11.9923	10.1799	9.18043	8.07126	5.69103	5.77616	3.82085	5.40621	3.13918	4.67261	0	0
	Pyruvate-3	0	0	0	0	0	0	0	0	0	0	0	0	0	0	0	0	0	0	0.319805	0.184458	0	0.787488	1.16526	0.831487	1.60238	3.00239	0.496684	14.9151	22.4727	15.7403	10.4397	34.8107	27.2334	29.5618	52.7231	54.7915	52.4739	70.6754	70.0116	78.5406	84.3335	84.29	88.0319	87.7376	91.079	85.7919	0	0
	Alanine-0	97.5534	97.8431	n.d.	n.d.	98.1427	97.3922	98.9134	97.7537	96.5713	97.6293	97.6285	98.1887	98.4781	98.4869	98.6377	97.9671	97.8549	97.4548	98.0885	96.4724	96.6434	99.9469	96.3033	97.0052	97.1056	96.1339	96.7458	85.903	79.3189	83.5954	89.3243	64.8959	64.0213	68.1637	42.4571	41.9544	39.5962	23.2351	16.3203	18.116	32.022	21.0071	13.4266	12.5011	12.2576	31.0065	98.6388	98.3187
	Alanine-1	1.30755	1.96229	n.d.	n.d.	1.7032	2.10991	0.799739	2.02421	2.74961	2.36144	2.12265	1.70267	1.38706	1.51307	1.27273	2.03288	1.8369	2.23671	1.44532	3.26388	2.83062	0.0531369	3.29251	2.50501	2.36339	2.91323	2.66411	6.37747	8.52583	7.55194	5.93224	11.421	13.9498	10.2361	11.9317	11.8418	13.3231	11.2853	13.1743	9.39763	5.8288	6.35239	4.96039	5.97841	4.12182	5.12982	1.32223	1.65262
	Alanine-2	1.13905	0.194608	n.d.	n.d.	0.154098	0.497854	0.286881	0.222139	0.679059	0.00920644	0.248834	0.108591	0.134848	0	0.0895604	0	0.308176	0.308523	0.466224	0.263689	0.525941	0	0.404157	0.489745	0.530977	0.952859	0.59007	7.71951	12.1552	8.85266	4.74346	23.6831	22.029	21.6002	45.6111	46.2038	47.0806	65.4797	70.5055	72.4863	62.1492	72.6405	81.613	81.5205	83.6206	63.8637	0.0389263	0.028665
	PEP-0	98.8531	99.4454	98.6057	97.4916	100	97.4364	97.4945	98.533	98.2344	97.994	98.6997	98.0555	95.4921	92.8958	95.6154	95.6455	96.8179	95.1942	81.7879	77.2744	90.6352	82.3126	76.0081	82.6997	77.1758	76.5681	81.2421	55.3885	53.3665	52.7941	60.4013	27.7207	32.7133	37.338	18.3222	18.5486	21.0706	9.33001	13.3829	12.5076	6.48965	8.26914	4.42373	6.68725	3.04452	8.40749	93.9568	95.1324
	PEP-1	1.14689	0.554564	1.39427	2.50844	0	2.56364	1.91534	1.46701	1.76557	1.93023	1.30031	1.94445	4.50788	7.10425	4.38459	4.35447	3.18214	4.61014	15.8555	13.5602	6.54839	15.8173	22.137	13.6159	15.2166	18.3288	12.5707	24.5406	25.1099	25.3952	22.4678	25.6211	24.2922	23.4035	15.9598	18.8209	17.624	9.21362	11.8444	10.3169	4.75022	4.1348	3.47548	2.80845	2.26681	2.59363	5.60964	4.8676
	PEP-2	0	0	0	0	0	0	0.59018	0	0	0.0757531	0	0	0	0	0	0	0	0.195692	1.05017	0.371532	0	0.880627	0.708372	1.23336	3.27371	2.55624	2.57798	6.70333	7.79226	9.45742	6.02105	13.0191	14.038	11.7072	13.422	10.4892	12.3539	10.4643	10.7816	6.48109	5.84006	5.41259	4.71054	5.83576	3.65561	5.83789	0.433604	0
	PEP-3	0	0	0	0	0	0	0	0	0	0	0	0	0	0	0	0	0	0	1.30643	8.7938	2.8164	0.989453	1.1466	2.4511	4.33394	2.5469	3.6092	13.3676	13.7313	12.3533	11.1098	33.6391	28.9565	27.5513	52.2961	52.1413	48.9515	70.9921	63.991	70.6944	82.9201	82.1835	87.3902	84.6685	91.0331	83.161	0	0
	3PGA-0	98.2599	99.3924	98.8477	94.6319	95.1923	95.5235	82.4455	91.4467	90.5643	72.2056	87.2143	72.5993	67.1039	67.5451	67.0701	60.1754	74.991	77.3827	38.1399	36.6547	57.123	30.4753	29.5818	39.5504	21.8938	22.3232	41.9611	13.3991	16.8388	11.8965	15.1232	7.7792	12.4189	8.04574	6.56427	5.92738	8.88795	4.75112	8.59832	5.1821	4.00912	5.38363	2.79836	6.45974	3.92059	4.93091	58.9357	57.2578
	3PGA-1	1.74009	0.607571	1.15233	5.36814	4.80773	4.47645	16.7088	8.55334	9.01823	25.1349	12.5823	27.1145	31.5399	29.0522	28.7458	35.0573	23.002	20.3432	46.7252	46.2424	34.5851	50.192	45.9759	41.7221	45.7007	43.9035	39.0076	23.9545	23.68	23.6895	25.9354	16.1279	17.7137	15.2855	11.2449	8.53563	10.2722	4.74175	5.10199	5.66111	2.26493	2.8413	1.99777	2.86783	1.60159	3.17988	33.2661	38.4389
	3PGA-2	0	0	0	0	0	0	0.845689	0	0.417462	1.05338	0.203394	0.286255	1.35624	1.75701	1.5925	3.08639	0.804523	0.68655	9.62906	8.87721	4.22229	10.8604	14.2974	11.3069	17.9304	17.4685	10.9921	19.4405	18.0917	19.0971	20.676	16.5367	19.4111	18.2468	11.6555	13.1201	12.9641	10.41	8.76879	7.79578	6.46263	5.97745	4.51755	5.80059	3.2554	5.62871	3.17153	2.37447
	3PGA-3	0	0	0	0	0	0	0	0	0	1.60619	0	0	0	1.64568	2.59158	1.681	1.20244	1.58756	5.50591	8.22562	4.0696	8.47217	10.1449	7.42057	14.4751	16.3048	8.0393	43.2059	41.3895	45.3169	38.2654	59.5562	50.4563	58.422	70.5354	72.4169	67.8758	80.0971	77.5309	81.361	87.2633	85.7976	90.6863	84.8718	91.2224	86.2605	4.6267	1.92887
	DHAP-0	99.6065	99.0482	99.6639	95.9413	96.9803	96.8303	87.7954	93.2581	93.611	81.9492	86.1802	75.953	69.6898	70.086	72.1713	59.7148	76.7696	77.3593	38.5227	37.4211	57.9316	23.1704	23.2946	32.54	19.277	17.3534	36.5412	7.90737	7.35214	7.50384	8.85738	4.54984	5.81656	3.84711	2.60389	2.14359	2.67176	1.75943	1.41305	1.09157	0.645894	0.928027	0.509168	0.991253	0.520904	0.638065	61.7676	54.3362
	DHAP-1	0.393497	0.951759	0.336081	4.05871	3.01973	3.16968	12.2046	6.74192	6.38895	18.0508	13.8198	23.8058	29.8954	29.8744	27.5596	38.9115	22.8392	22.4746	50.6532	52.5419	39.8806	57.1873	53.3597	49.5103	52.7601	46.1845	45.4178	23.7782	22.6472	24.8689	28.3092	15.3815	17.9511	13.7027	8.32833	8.45492	7.86847	4.69369	5.18738	3.59676	1.7606	1.72813	1.2357	1.54987	0.793464	1.3515	36.4971	42.0633
	DHAP-2	0	0	0	0	0	0	0	0	0	0	0	0.241191	0.414792	0.0395511	0.269089	1.37371	0.391205	0.166092	8.86536	8.04965	2.1737	13.4914	15.5861	12.9041	17.0136	20.5151	14.7042	21.344	21.1338	20.7219	22.8719	18.7672	22.5147	17.9335	13.8652	12.9268	13.1936	10.4475	10.0104	8.0743	6.39337	6.49193	3.88158	6.27991	3.33616	5.49051	1.73529	3.28162
	DHAP-3	0	0	0	0	0	0	0	0	0	0	0	0	0	0	0	0	0	0	1.95876	1.98739	0.0141222	6.15081	7.75961	5.04553	10.9493	15.947	3.33681	46.9704	48.8669	46.9054	39.9616	61.3014	53.7176	64.5167	75.2025	76.4747	76.2662	83.0994	83.3892	87.2374	91.2001	90.8519	94.3736	91.179	95.3495	92.5199	0	0.318936
	Glutamate-0	99.4332	99.3858	99.5047	98.4297	99.2418	99.0646	98.1062	99.8074	99.2801	98.9406	99.2148	99.0868	98.9265	98.7089	99.9127	99.0131	99.5883	98.9411	99.7224	98.7926	99.0796	98.0507	99.0307	99.4531	98.7446	98.6897	98.8386	98.7875	99.0329	98.5988	98.1108	96.7526	95.6539	95.1801	95.364	94.4244	90.6707	89.2321	89.3749	89.669	80.9678	83.6045	74.9867	73.9824	58.9711	71.5922	99.4335	98.2214
	Glutamate-1	0.566778	0.614177	0.495296	1.57027	0.75816	0.935432	1.89383	0.192606	0.719851	1.05938	0.78522	0.91323	1.07348	1.29111	0.087346	0.986918	0.411676	1.05888	0.277629	1.12921	0.92043	1.94934	0.969257	0.546935	1.25544	1.31032	1.16142	1.04731	0.825653	1.29253	1.77089	2.503	2.95743	3.48923	2.32456	3.21117	3.77518	3.48984	3.63825	2.4337	3.96654	2.38599	3.31906	2.73775	4.25888	3.09435	0.566534	1.77862
	Glutamate-2	0	0	0	0	0	0	0	0	0	0	0	0	0	0	0	0	0	0	0	0	0	0	0	0	0	0	0	0.0475682	0.0118532	0	0.0154063	0.18128	0.490533	0.590693	0.559349	0.541819	1.43611	1.7412	1.24871	1.68227	1.80181	1.93582	1.8154	2.49349	2.31722	2.24612	0	0
	Glutamate-3	0	0	0	0	0	0	0	0	0	0	0	0	0	0	0	0	0	0	0	0.0353388	0	0	0	0	0	0	0	0.0804184	0.129602	0.0918342	0.102934	0.461407	0.675969	0.585732	1.21037	1.21473	2.58086	2.88978	2.85563	3.01635	4.62484	4.02048	5.57532	5.02292	8.11321	6.17307	0	0
	Glutamate-4	0	0	0	0	0	0	0	0	0	0	0	0	0	0	0	0	0	0	0	0.0147249	0	0	0	0	0	0	0	0.0323977	0	0.0099977	0	0.0357324	0.129109	0.0698332	0.213968	0.17684	0.51244	0.819595	0.772378	0.897722	1.50351	1.628	2.23788	2.47915	3.29563	2.69267	0	0
	Glutamate-5	0	0	0	0	0	0	0	0	0	0	0	0	0	0	0	0	0	0	0	0.0280912	0	0	0	0	0	0	0	0.00476743	0	0.00681975	0	0.0659378	0.0930865	0.0844313	0.327771	0.431016	1.02473	1.82752	2.11009	2.301	7.13547	6.42521	12.0656	13.2843	23.0439	14.2016	0	0
	2OG-0	99.1784	98.4624	99.0503	98.5213	99.0983	97.8046	98.4592	98.2441	99.4855	98.6572	96.8979	98.2277	98.5467	98.8855	97.1835	98.0161	98.7087	97.9656	98.9165	98.466	98.0787	98.3259	98.712	97.0236	98.5728	96.9706	98.6872	97.4906	98.5548	98.7232	96.2222	97.4233	96.4452	94.9896	93.7661	95.2813	88.445	89.9917	88.9413	88.7566	82.3648	84.2426	76.2883	72.6937	59.5812	71.9537	99.3342	98.8519
	2OG-1	0.821636	1.53763	0.949708	1.47866	0.901668	2.19535	1.54083	1.75587	0.514534	1.24054	3.10209	1.77234	1.45325	1.11452	2.81646	1.9839	1.29126	2.03438	1.08346	1.53401	1.92127	1.49799	1.28797	2.97635	1.42725	3.02945	1.31283	2.50944	1.44515	1.27677	3.77782	2.57673	2.29042	3.10156	3.90682	2.86154	5.29786	3.33257	3.60342	3.06648	2.97714	2.29779	3.48511	3.12928	2.98326	2.87229	0.665814	1.14805
	2OG-2	0	0	0	0	0	0	0	0	0	0.102292	0	0	0	0	0	0	0	0	0	0	0	0.176072	0	0	0	0	0	0	0	0	0	0	0.191714	0.442042	0.240497	0	0.935464	0.692141	0.44151	2.0241	1.56084	1.67898	1.71414	1.47689	1.93446	1.62919	0	0
	2OG-3	0	0	0	0	0	0	0	0	0	0	0	0	0	0	0	0	0	0	0	0	0	0	0	0	0	0	0	0	0	0	0	0	0.558931	0.718981	1.27326	0.778463	2.66069	2.47538	2.4814	3.00724	4.17464	3.38753	5.15601	5.71881	6.79601	5.9213	0	0
	2OG-4	0	0	0	0	0	0	0	0	0	0	0	0	0	0	0	0	0	0	0	0	0	0	0	0	0	0	0	0	0	0	0	0	0.384508	0.747828	0.581608	0.489526	1.38826	1.18788	1.59561	0.908788	2.1221	1.9938	2.08986	3.47774	3.71769	3.61162	0	0
	2OG-5	0	0	0	0	0	0	0	0	0	0	0	0	0	0	0	0	0	0	0	0	0	0	0	0	0	0	0	0	0	0	0	0	0.1292	0	0.23176	0.589127	1.27277	2.32037	2.93677	2.23682	6.80053	6.39926	11.2666	13.5036	24.9874	14.0119	0	0
[truncated: 18 more columns]

## Sheet: 2D-13C enrichments
Supplementary Dataset S1D. 13C enrichment (%) of metabolites. For malate, 13C enrichment was calculated with the unlabelled form uncorrected and corrected for the inactive pool (Supplementary Dataset S2A), the latter indicated with a. Duration of labelling is indicated in seconds. n.d. stands for not determined.
Z. mays pulse (Medeiros et al., 2022)
	Pulse (s)	0	0	0	0	5	5	5	5	5	10	10	10	10	10	10	15	15	15	15	20	20	20	20	30	30	30	30	50	50	50	50	60	60	60	60	180	180	180	180	180	180	300	300	300	300	600	600	600
	Chase (s)	0	0	0	0	0	0	0	0	0	0	0	0	0	0	0	0	0	0	0	0	0	0	0	0	0	0	0	0	0	0	0	0	0	0	0	0	0	0	0	0	0	0	0	0	0	0	0	0
	Malate	0.0448362	0.0651655	0.451135	0.405325	1.61151	0.623766	0.806395	1.6064	1.30411	1.13869	1.49281	2.34911	1.51661	1.26313	1.41418	2.06632	2.66999	2.1096	1.72487	2.08657	3.03358	1.37687	2.56639	7.55198	3.16082	6.79547	2.01217	6.31651	3.32154	2.29559	4.6578	2.71355	8.2084	3.32871	5.46338	3.13197	16.0995	23.1438	5.72455	4.78382	6.38082	15.7622	14.6226	10.1943	11.788	10.5607	12.2704	15.2777
	Malatea	0.445246	0.647125	4.47999	4.02508	16.003	6.1943	8.0079	15.9523	12.9505	11.3077	14.8244	23.3278	15.0607	12.5435	14.0435	20.5195	25.2318	20.9493	17.1288	20.7206	25.5273	13.673	25.4855	26.7723	27.1104	27.1124	19.9819	37.4052	28.7421	22.7963	28.9188	26.9469	30.4604	30.2837	30.7173	31.102	52.1523	46.58	52.8527	43.84	44.4742	61.8223	59.6738	59.5618	58.5593	72.079	67.7276	73.3188
	Aspartate	0.829632	0.830738	0.842466	0.0563427	13.6555	11.2465	9.41015	11.4365	9.92317	18.6863	15.9422	21.6665	18.5642	n.d.	13.9004	16.2695	17.5564	16.9798	14.5341	19.153	19.1076	18.3003	20.4048	24.7041	24.3465	20.8157	19.7774	26.4742	23.6016	24.6231	24.4344	24.8885	24.3728	24.9191	24.0903	54.1316	56.9162	44.2755	46.6871	36.8164	44.2022	57.8459	62.855	61.5171	55.2908	73.9965	69.7409	71.0128
	Pyruvate	0	0	0	0	0	0	0	0	0	0	0	0	0	0	0	0	0	0	0	0.239281	0	0.387301	0.14403	1.47697	1.79648	0.789799	1.02943	3.44694	2.76993	2.51704	2.97009	3.35898	4.06056	4.1871	4.12677	30.3539	34.3501	24.3645	29.7073	18.871	20.0238	48.4518	44.195	39.9224	42.7607	66.8012	63.7752	68.2273
	Alanine	0.850754	0.373732	0.648673	0.893813	0.438141	0.615213	0	0.59264	1.23411	0.584136	0.803696	0.45641	0.613966	0.826425	0.743205	1.09587	0.795324	0.992992	0.909867	0.587042	0.679634	0.972007	1.23902	0.487691	1.13429	1.03877	1.68863	1.92384	1.17707	1.46189	1.50531	0.764405	1.03586	2.36812	1.85464	16.4097	18.6602	14.9084	19.4465	10.6248	9.98741	32.9664	32.3744	30.2648	32.4036	54.3412	51.9853	57.3318
	PEP	0.0507875	0.0444951	0.0356558	0.170816	0.256184	0.429336	0.837279	0.338547	0.420876	0.391753	0.672772	0.197332	0.574172	0.632398	0.683732	1.52441	1.03317	1.03562	1.37745	2.82068	1.80049	1.25598	1.40547	2.63609	2.93703	4.17536	4.09329	7.91847	4.94768	4.32736	7.16142	10.0033	8.89132	8.31963	8.18108	37.2005	41.2881	33.1296	40.2526	33.2188	26.9626	53.1451	50.1712	49.2484	51.7706	69.2412	66.2046	72.0579
	3PGA	0.0106618	0	0.226979	0.271247	3.64475	3.27148	5.66994	3.85219	4.82266	6.84299	7.65818	11.0083	9.94184	5.88268	9.8278	11.4252	13.7517	14.2352	12.2175	19.4094	15.948	15.0333	19.3718	25.6744	25.5551	27.3277	28.0232	38.0166	40.6267	35.5939	42.902	42.6783	45.6574	44.1613	43.957	68.2965	72.1295	71.5723	71.5255	70.3877	70.9121	81.7734	80.4247	80.6937	79.6139	89.9799	85.137	89.0276
	DHAP	0.0842811	0.921562	0.558299	0.235667	2.66305	2.0426	4.97155	2.64116	2.50604	5.32743	6.16719	10.0651	9.53599	6.31012	8.53978	9.53554	13.3366	13.9032	11.8662	16.2569	15.453	15.34	19.8668	26.0298	26.2471	28.6169	27.4521	40.395	40.946	36.7915	43.1425	46.3502	44.7513	44.6679	45.5037	70.5078	73.7809	71.7172	71.695	71.4617	72.15	80.3407	82.6859	86.6746	82.635	90.5207	88.3436	88.1797
	Glutamate	0	0.23064	0	0.413004	0	0.129646	0.192783	0.119016	0.26851	0.132846	0.122111	0	0.459681	0.342353	0.186921	0.342144	0.402656	0.627428	0.174131	0.255558	0.409757	0.184601	0.250296	0.616606	0.341748	0.577379	0.450491	0.969184	0.226829	0.303555	0.38479	0.306538	0.221372	0.464554	0.359229	1.60734	1.31868	1.16022	1.61442	1.0822	0.954833	2.34382	2.48114	2.08265	3.01021	5.9088	7.94741	7.27688
	2OG	0.0957248	0	0.0505805	0.58576	0.159661	0	0.185883	0.117814	0.373925	0.552234	0.120366	0.124728	0	0	0.3646	0.313554	0.0118995	0.351452	0.504057	0.351859	0.773179	0.402732	0.420446	0.18436	0.597103	0.810911	0.338275	1.37168	0.534203	0.535106	0	0.455272	0.321836	0.382385	0.38089	0.876518	0.143101	0.927145	1.95899	0.92916	0.155821	1.62405	0.933547	1.22169	2.50034	6.26592	5.16024	7.1734
Z. mays chase
	Pulse (s)	20	20	20	20	20	20	20	20	20	20	20	20	20	20	20	20	20	20	20	20	20
	Chase (s)	0	0	0	5	5	5	15	15	15	30	30	30	60	60	60	90	90	90	120	120	120
	Malate	2.97045	4.34802	4.10536	2.25096	1.63836	2.24644	1.5235	0.637828	1.39816	n.d.	1.11296	1.21296	0.304342	0.945314	0.986323	0.425812	0.666172	0.565635	0.654765	0.817205	n.d.
	Malatea	25.3355	25.3854	25	22.3532	16.2697	22.3083	15.1291	6.33394	13.8844	n.d.	11.0523	12.0452	3.02226	9.38743	9.79467	4.22852	6.61541	5.61703	6.50213	8.11524	n.d.
	Aspartate	16.6459	22.0044	20.3983	15.8128	15.1554	14.3956	10.1112	8.50417	11.1555	n.d.	11.9844	7.41928	8.32016	6.57859	9.42154	6.08041	4.96864	4.29264	7.54691	6.3972	n.d.
	Pyruvate	0.936546	1.35234	1.02233	1.85557	0.842737	1.41744	2.47874	2.69977	0.838525	3.32625	2.52966	3.23556	4.7731	3.53652	3.81019	2.63739	1.79619	2.04363	3.73538	3.54177	3.81765
	Alanine	0.799965	0.906589	0	0.827544	0.179483	0	0.999874	0	0.816854	0.429603	n.d.	n.d.	1.4217	0.484929	n.d.	1.91092	1.41232	n.d.	3.46389	1.47892	1.8287
	PEP	6.02186	9.76675	7.92644	20.0038	10.7948	13.9247	14.3798	16.1165	11.1301	5.89171	14.165	14.8068	5.39229	7.13326	6.1115	3.13062	3.65279	4.42329	4.1446	5.06908	5.10977
	3PGA	13.7923	12.9424	10.8779	14.6691	14.0606	15.6127	15.7598	12.7357	13.572	13.0544	15.9007	15.01	8.50271	8.23281	8.67836	4.43631	4.93427	5.42976	3.01332	4.74444	4.65059
	DHAP	11.7501	11.9532	9.93447	15.0365	13.8105	16.1325	17.8515	14.3417	16.0696	14.2353	17.9837	15.2581	8.97277	8.40316	9.61855	5.4552	5.53761	5.72978	4.1081	4.66562	6.03451
	Glutamate	0.197958	0.170202	0.179262	0.0993098	0.216585	0.0812163	0.13084	0.0602825	0.091344	0.245707	0.152451	0.0954393	0.168421	0.202343	0.322496	0.170103	0.136082	0.204327	0.33448	0.214611	0.333752
	2OG	0.174052	0.0495029	0.132041	0.187175	0.0851794	0.13799	0.0815462	0.228592	0.103087	0.085946	0	0.12495	0.117156	0.136949	0.210663	0.117708	0.0610614	0.103417	0.24056	0.15497	0.168365
S. viridis
	Pulse (s)	0	0	0	0	5	5	5	10	10	10	20	20	20	20	20	20	20	20	20	20	20	30	30	30	60	60	60	60	180	180	180	300	300	300	600	600	600	1200	1200	1200	2400	2400	2400	2400	3600	3600	3600	20
	Chase (s)	0	0	0	0	0	0	0	0	0	0	0	0	0	0	0	0	0	0	0	0	0	0	0	0	0	0	0	0	0	0	0	0	0	0	0	0	0	0	0	0	0	0	0	0	0	0	0	5
	Malate	0.0397591	0.187207	0.0951752	0.0428247	3.21948	2.54855	2.80207	7.20762	5.27598	4.20882	9.98183	6.51475	6.08869	6.44077	10.275	10.0515	6.62438	5.68548	7.54853	5.99887	7.02657	8.76586	9.21194	7.54713	14.522	13.42	14.0598	11.14	17.4154	17.7103	20.5282	25.3547	25.255	25.3535	42.7439	38.8461	26.731	56.7268	44.8009	47.6265	61.0454	71.3136	65.1578	61.5987	65.6195	67.8546	73.4388	7.3512
	Malatea	0.0820621	0.386392	0.19644	0.0883895	6.64496	5.26017	5.78342	14.8764	10.8895	8.68694	20.6023	13.4463	12.567	13.2936	21.2074	20.7461	13.6726	11.7347	15.58	12.3816	14.5027	18.0926	19.0133	15.5772	29.773	27.6987	29.0191	22.9928	35.945	36.5538	42.3698	52.3317	52.1259	52.3292	70.4975	69.1169	55.1724	79.7691	75.8366	75.3944	88.0799	90.0768	85.5613	85.6923	87.6816	88.6555	89.8892	15.1728
	Aspartate	0.703175	0.612703	0.688343	0.917351	6.55456	5.65335	6.2176	12.5304	10.991	9.23704	15.6131	14.7953	12.8121	15.6646	20.5787	15.8961	14.4133	13.212	12.0286	14.3474	15.0446	17.8795	16.9885	18.4826	23.0633	27.1815	23.3232	22.4055	40.5238	39.2001	39.8915	50.4391	50.9528	52.0418	69.9816	67.9286	58.7801	89.4348	80.9501	80.3722	89.569	95.1171	90.8249	92.0393	83.3125	92.6655	94.764	14.0152
	Pyruvate	0	0.211748	0.0214747	0.0672248	0.221478	0.173861	0.428256	0.478778	0.3708	0.390441	1.0652	0.572074	0.8401	0.924941	1.37329	1.11542	0	0.684061	1.05472	0.516194	0.92576	1.95048	1.48495	1.54926	5.62141	8.67221	5.8053	5.24973	25.1501	23.63	25.2945	38.5681	38.6741	41.9071	63.5572	62.5585	54.1237	80.5112	76.138	75.323	88.4216	88.8479	87.7504	87.1965	86.2169	88.6398	88.4275	1.47037
	Alanine	1.49262	3.9112	n.d.	1.72818	2.23183	2.36726	3.30036	1.96806	1.41534	2.05251	1.58912	2.14487	2.52998	3.02086	1.57956	1.08392	1.99112	1.84907	n.d.	n.d.	2.84131	2.17488	2.25977	2.23114	2.91137	3.28081	28.0853	2.56261	15.2781	12.8447	13.5949	28.8891	2.5942	30.9188	55.5981	52.6844	46.7868	78.4015	72.3156	70.8294	85.3124	88.54	86.8816	84.7699	82.7816	88.5379	90.1816	1.88416
	PEP	0.0410104	0.0310699	0.105628	0.146011	0.171479	0.135346	0.285299	0.892917	0.576567	0.64387	2.78927	2.14127	1.99861	2.62453	2.86254	2.06138	1.66962	2.01931	2.23484	1.89872	1.65788	4.4805	3.34495	3.99495	11.2585	13.5246	11.9037	10.707	32.4923	30.1855	31.1162	46.4572	47.7993	47.4383	68.7679	67.7186	59.9468	86.071	77.9903	79.2622	91.3642	92.5565	91.0721	89.5644	90.4501	92.617	93.7409	3.63801
	3PGA	0	0.000313497	0.00614352	0.0146942	2.09712	1.3088	1.86775	7.67977	5.05947	5.13797	17.736	13.5664	16.3683	15.3785	18.7168	14.8569	12.3376	9.23164	n.d.	13.0439	12.648	22.1496	16.6555	14.5014	40.3275	48.2837	44.5306	40.0505	65.6208	55.2754	65.7785	74.9558	74.1787	74.4322	84.6215	83.4818	73.933	91.2179	87.9971	88.4154	94.1911	94.9687	94.0257	93.7529	93.5794	94.8511	95.8688	20.7208
	DHAP	0	0	0	0	0.508413	0.0855645	0.91626	3.24253	1.99821	1.88972	11.4142	7.54041	7.74173	9.453	12.842	8.66314	6.94197	6.03698	8.09888	7.82199	7.58138	15.8109	12.7351	16.3119	35.3348	44.0701	38.5527	37.8057	63.85	58.3359	64.413	73.9069	72.9753	73.6419	84.0637	84.1331	77.771	91.1891	86.8097	90.227	94.3668	94.8695	94.2	94.1637	95.5728	95.1676	96.1747	14.5139
	Glutamate	0.037332	0.0277648	0.00275145	0.00700408	0.0560205	0.264547	0.296306	0.126321	6.40473e-05	0.13842	0.0721915	0.128872	0.0690028	0.1286	0.172684	0.087011	0.10528	0.213942	0.128635	0.228446	0.206499	0.179182	0.14389	0.228978	0.132508	0.309764	0.113339	0.161999	0.562086	0.6206	0.594208	1.35177	1.28576	1.49868	4.60725	3.61493	3.34462	9.90941	10.3691	10.8703	25.5746	19.9335	21.8427	20.0531	40.3276	33.4131	50.7646	0.126127
	2OG	0	0.341763	0.282816	0.357212	0.325209	0.359322	0.482361	0.369862	0.291485	0.500589	0.275412	0.250508	0.0672651	0.457875	0.370983	0.326463	0.353018	0.302732	0.19409	0.425498	0.438998	0.324909	0.483886	0.400359	0.363726	0.483422	0.309544	0.329191	0.48742	0.674688	0.592569	1.08011	1.17068	1.60645	4.23502	3.07328	2.82554	8.98759	6.92345	8.33543	19.4806	20.0458	15.3856	14.5538	28.6217	25.586	32.7668	0.246192
P. miliaceum
	Pulse (s)	0	0	0	5	5	5	10	10	10	15	15	15	20	20	20	20	20	20	30	30	30	50	50	50	60	60	60	180	180	180	300	300	300	600	600	600	1200	1200	1200	2400	2400	2400	3600	3600	3600	20	20	20
	Chase (s)	0	0	0	0	0	0	0	0	0	0	0	0	0	0	0	0	0	0	0	0	0	0	0	0	0	0	0	0	0	0	0	0	0	0	0	0	0	0	0	0	0	0	0	0	0	5	5	5
	Malate	0.254678	0.346575	0.283875	0.475109	0.97213	0.405975	1.33908	1.35401	1.27415	1.02083	1.53249	1.26475	2.40383	1.11302	1.68865	1.47851	1.09619	1.40346	2.20262	2.66464	1.56898	2.58653	3.31122	1.93614	4.0556	2.12309	2.32582	6.03039	5.57497	6.55891	7.4614	8.89916	9.06191	11.6365	14.5465	11.0175	16.8013	20.5661	19.7646	21.7752	21.5416	33.8218	36.9468	35.1456	33.2702	1.21299	1.25086	2.03108
	Malatea	2.99621	4.07735	3.3397	5.58951	11.4368	4.77618	15.7539	15.9295	14.99	12.0098	18.0293	14.8794	26.7626	13.0943	19.8665	17.3943	12.8963	16.5113	25.9132	25.6771	18.4586	25.8495	26.0983	22.7781	26.4568	24.9775	26.237	40.2726	38.6423	37.4621	47.7282	49.6934	50.2469	61.7076	67.3481	60.692	73.3224	78.6499	80.3973	83.2077	81.1477	86.4017	85.5546	85.0706	84.8896	14.2705	14.716	23.895
	Aspartate	0.958594	0.851745	1.97029	6.39161	10.5731	7.95494	12.5008	15.9402	13.5092	14.3815	14.7577	16.0717	18.9002	16.5634	16.367	17.0878	15.9353	16.6595	18.7354	18.6696	18.8723	21.499	22.0361	21.0435	23.2606	21.481	21.0865	39.5634	36.5494	34.6111	47.5041	47.4592	49.2082	64.4845	67.9208	66.9051	82.238	82.4457	82.7929	89.343	88.26	90.2639	88.1815	89.5091	92.0116	12.8702	13.8166	12.6847
	Pyruvate	0.24144	0.284655	0.382312	0.309205	0.268439	0.246075	0.641233	0.715456	0.326788	0.399531	0.426484	0.332249	2.96051	0.53145	0.568802	0.563484	0.44975	0.415256	1.26709	1.55391	0.77908	3.09252	2.2221	1.69786	3.48276	2.80739	2.58104	27.6046	24.6963	19.9133	40.8711	40.2093	40.3337	61.5656	59.3042	62.0281	80.3125	82.8368	84.0924	89.5513	88.2588	91.8703	92.3109	90.0111	91.1974	0.721527	0.849708	0.562574
	Alanine	1.10128	1.5336	1.89693	1.17905	1.30072	1.27152	1.17333	1.16921	1.30427	0.919574	1.10381	1.09056	1.35624	1.08072	1.58115	1.20403	1.22989	1.19526	0.772836	0.935223	1.57118	1.0117	1.45162	1.18231	1.52649	1.09626	1.0835	10.4841	8.28103	6.61157	20.2026	20.594	22.7778	41.4367	45.9991	46.9419	57.6959	71.514	76.349	85.0491	80.2554	88.7524	88.1548	86.4281	88.7984	1.12025	1.30031	1.08376
	PEP	0.378351	0.419468	0.596524	0.47218	0.295203	0.312201	0.924094	0.901466	0.450519	0.562255	0.619535	0.505279	4.38072	0.761992	0.832233	0.759921	0.610474	0.587603	2.11565	2.66122	1.19639	5.09451	3.84281	2.38155	5.6823	4.06183	3.65365	34.4958	31.0931	27.3922	46.389	45.3126	47.3903	68.5408	67.1669	66.7041	83.3187	84.9609	85.4689	92.0278	90.6708	92.5486	94.2965	92.6375	93.4766	1.17115	1.25776	0.661312
	3PGA	0	0.282917	0.734351	0.239118	0.446412	1.16023	2.39534	3.65066	1.65513	2.71167	3.74137	3.45924	11.5588	3.89788	4.43524	5.44075	3.23474	4.57522	7.96157	8.50302	7.6804	16.1253	19.2904	15.1099	22.1833	19.2054	19.6825	56.2152	52.1379	51.2511	66.8688	63.8795	64.7163	77.0148	79.8286	75.6491	87.7892	89.1968	90.6558	94.0107	92.3359	93.6732	93.554	93.753	94.8876	4.29188	3.86918	6.52762
	DHAP	0.501067	0.29856	0.98686	0.842973	0.839292	0.617513	2.15443	3.44128	1.66666	2.4941	2.56751	2.88832	12.0038	4.04203	5.66487	4.49704	3.58464	3.72617	8.06297	10.3751	7.45212	15.4352	19.339	15.2295	23.3863	18.9083	20.4245	57.8988	52.3867	51.4027	67.8922	66.3944	69.343	79.3459	81.5591	78.2224	90.4314	90.7111	91.2477	94.6456	94.3554	94.903	96.2108	94.4094	96.0901	4.93084	5.63768	5.80847
	Glutamate	0.170354	0.353119	0.29541	0.283232	0.261559	0.148449	0.468141	0.465491	0.198173	0.260104	0.217175	0.163739	0.40739	0.451078	0.290924	0.168186	0.170315	0.222928	0.329173	0.365161	0.35893	0.535907	0.307196	0.276239	0.249032	0.19862	0.218487	0.420608	0.602659	0.233319	0.481	0.478285	0.393913	1.3472	1.37258	1.61437	4.71446	3.61228	3.98739	9.83019	9.82325	9.75164	17.3909	19.4336	20.4028	0.342954	0.208038	0.221255
	2OG	0.571592	0.23388	0.430291	0.375258	0.0403155	0.212903	0.18586	0.361928	0	0.453535	0.523752	0.255793	0.488301	0.3348	0.451173	0.473114	0.144978	0	0.289935	0.249689	0.447182	0.0356463	0.454374	0.320818	0.527783	0.415575	0.44635	0.494268	0.491909	0.510989	0.486607	0.383604	0.224137	0.821032	1.32226	1.16356	3.71511	4.23491	3.26197	9.30196	9.80313	8.93973	18.3641	18.542	21.8735	0.460159	0.278127	0.747683
M. maximus
	Pulse (s)	0	0	0	5	5	5	10	10	10	15	15	15	20	20	20	20	20	20	30	30	30	50	50	50	60	60	60	180	180	180	180	300	300	300	600	600	600	1200	1200	1200	2400	2400	2400	3600	3600	3600	20	20
	Chase (s)	0	0	0	0	0	0	0	0	0	0	0	0	0	0	0	0	0	0	0	0	0	0	0	0	0	0	0	0	0	0	0	0	0	0	0	0	0	0	0	0	0	0	0	0	0	0	5	5
	Malate	0.135315	0.110763	0.251645	1.92513	1.45154	0.84777	3.0712	1.25956	0.929989	3.02338	1.37816	4.65565	3.62834	4.63358	3.95527	5.3656	2.79775	2.73359	5.64611	9.13756	3.22733	10.3555	5.20524	2.54518	6.05171	6.187	2.72116	9.74574	15.3683	13.1956	5.80227	10.5538	16.2635	10.8805	21.4478	17.5917	18.7591	24.5231	19.1841	33.1344	29.8575	34.0372	37.2482	34.4302	61.2101	46.1032	2.21658	3.7946
	Malatea	0.732222	0.599369	1.36172	10.4173	7.85465	4.5875	16.619	6.81578	5.03241	16.3603	7.45756	25	19.6339	25.063	21.403	25.987	15.1393	14.7922	28.0785	27.6419	17.4639	28.4993	28.1669	13.7726	29.1795	31.7487	14.7249	42.8009	48.9015	43.5421	31.3976	56.6308	53.5543	51.4695	71.1444	70.0482	67.2319	79.6613	77.3899	84.0432	84.633	84.8948	85.3038	87.5162	90.2425	86.7332	11.9945	20.5335
	Aspartate	0.447684	0.632903	0.730215	9.33611	7.87019	7.51528	12.856	8.20653	8.97278	14.6529	10.878	14.5816	16.1162	15.9957	15.9529	18.0983	14.5218	13.3153	20.8681	21.0312	16.6785	21.676	22.2719	22.8284	21.9011	26.3269	20.9215	34.4113	42.306	33.8893	32.2632	50.4845	51.4052	48.8781	68.3878	65.2445	70.0064	82.0436	81.0296	85.8465	90.3805	90.5546	92.0374	91.499	95.2397	92.997	7.95722	10.0686
	Pyruvate	0.163851	0.188693	0.17804	0.745671	0.289158	0.718231	0.56586	0.366144	0.322378	1.11366	0.736515	0.830634	1.04084	1.27207	1.21103	2.02721	1.07089	1.02671	5.10283	4.97195	1.34993	5.1403	8.43401	5.74197	7.65045	11.6648	4.52278	27.6012	39.3076	29.1897	21.1827	50.1404	42.557	43.4256	64.5872	67.1457	65.3281	80.2546	79.0715	86.1163	89.2559	89.2033	91.3051	92.0371	93.6919	89.6668	1.42868	1.8711
	Alanine	1.79283	1.17575	n.d.	n.d.	1.0057	1.55281	0.68675	1.23424	2.05386	1.18993	1.31016	0.959926	0.828376	0.756533	0.725928	1.01644	1.22663	1.42688	1.18888	1.89563	1.94125	0.0265685	2.05041	1.74225	1.71267	2.40948	1.92212	10.9082	16.4181	12.6286	7.70958	29.3936	29.0038	26.7182	51.577	52.1247	53.7422	71.1223	77.0926	77.1851	65.0636	75.8167	84.0932	84.5097	85.6815	66.4286	0.700039	0.854974
	PEP	0.382298	0.184855	0.464756	0.836148	0	0.854548	1.0319	0.489005	0.588524	0.693911	0.433438	0.648151	1.50263	2.36808	1.46153	1.45149	1.06071	1.66717	7.29172	13.5616	4.9992	6.84896	8.99783	7.81197	11.5886	10.3606	9.51808	26.0167	27.2961	27.1233	22.6131	50.8589	46.4126	43.1573	66.564	65.4077	63.0621	81.0395	75.1269	78.4541	88.3969	87.1701	91.6891	89.4952	94.2257	87.9175	2.15895	1.62253
	3PGA	0.580029	0.202524	0.38411	1.78938	1.60258	1.49215	6.1334	2.85111	3.28438	10.6867	4.3297	9.22899	11.4175	12.5011	13.2352	15.4243	9.40613	8.82634	27.5003	29.5579	18.4128	32.4431	35.0018	28.8659	41.6622	42.585	28.3699	64.1511	61.344	65.9448	60.6945	75.9566	69.3016	75.6817	82.054	84.0088	79.9426	88.6177	85.0774	88.4452	92.3267	90.7297	94.3639	89.6948	93.9266	91.0729	17.8298	16.3248
	DHAP	0.131166	0.317253	0.112027	1.3529	1.00658	1.05656	4.06821	2.24731	2.12965	6.01693	4.60661	8.09607	10.2417	9.98452	9.36592	13.8863	7.87386	7.60228	24.7534	24.8678	14.7568	34.2075	35.9369	30.1517	39.8784	45.0186	28.2789	69.1258	70.5051	69.0096	64.6459	78.9401	74.7111	81.0399	87.2221	87.9109	87.6847	91.6289	91.7919	93.8192	96.0492	95.7559	97.3732	95.8822	97.8381	96.6308	13.3226	16.5278
	Glutamate	0.113356	0.122835	0.0990591	0.314055	0.151632	0.187086	0.378766	0.0385213	0.14397	0.211876	0.157044	0.182646	0.214696	0.258223	0.0174692	0.197384	0.0823352	0.211776	0.0555258	0.286916	0.184086	0.389867	0.193851	0.109387	0.251087	0.262065	0.232284	0.307426	0.247633	0.328425	0.422101	0.94448	1.38965	1.42586	1.91382	2.16029	4.31268	5.61151	5.6685	5.98864	12.6272	11.3914	18.5911	19.8263	32.327	21.5769	0.113307	0.355723
	2OG	0.164327	0.307525	0.189942	0.295731	0.180334	0.43907	0.308166	0.351174	0.102907	0.289024	0.620417	0.354468	0.29065	0.222904	0.563291	0.396779	0.258251	0.406876	0.216692	0.306802	0.384253	0.370027	0.257595	0.59527	0.285449	0.605889	0.262566	0.501889	0.289031	0.255354	0.755564	0.515346	1.30694	1.82678	2.33856	2.02013	5.41354	5.69927	6.59939	6.19113	12.2228	11.158	17.4147	20.9337	33.4096	21.6801	0.133163	0.229611
[truncated: 18 more columns]

## Sheet: 2E-13C amounts
	Supplementary Dataset S2E. Estimation of 13C amounts in malate and aspartate. In order to determine 13C fluxes, 13C amounts of malate and aspartate were estimated by multiplying the number of 13C atoms per isotopologue by the isotopologue amount. This approach used for calculation include using isotopologue distribution and average pool size (active pool size for malate, indicated with *). The nu…
	Z. mays pulse (Medeiros et al., 2022)
			Number of 13C	Number of 13C minus C4 position	Pulse (s)	0	0	0	0	5	5	5	5	5	10	10	10	10	10	10	15	15	15	15	20	20	20	20	30	30	30	30	50	50	50	50	60	60	60	60	180	180	180	180	180	180	300	300	300
					Chase (s)	0	0	0	0	0	0	0	0	0	0	0	0	0	0	0	0	0	0	0	0	0	0	0	0	0	0	0	0	0	0	0	0	0	0	0	0	0	0	0	0	0	0	0	0
	Relative isotopologue abundance (%)	Malate-0*				98.219	97.4115	82.08	84.2622	39.6853	75.2228	67.9684	36.1909	48.1981	54.7692	40.7026	6.68889	39.7573	50.1239	43.8259	18.1219	0	16.7053	32.5707	20.7176	0	45.3082	4.62008	0	0	0	25.2604	0	0	17.7606	0	11.3063	0	0	0	37.7991	0	0	0	0	0	0	0	0
		Malate-1*				1.78098	2.5885	17.92	15.3752	57.6865	24.7772	32.0316	63.8091	51.8019	45.2308	59.2974	93.3111	60.2427	49.5782	56.1741	81.6947	99.0726	82.988	66.6477	76.8336	98.4088	54.6918	91.1541	94.2131	92.4654	92.6953	70.6078	72.7377	88.8954	74.9569	87.9605	74.5398	83.8285	84.4831	83.2441	28.1173	40.9696	53.1053	42.3658	56.6497	56.8874	27.9791	33.7398	36.9395
		Malate-2*				0	0	0	0.362548	1.55869	0	0	0	0	0	0	0	0	0.297971	0	0.166886	0.92739	0.110909	0.539409	1.56538	1.07328	0	2.69642	4.52071	6.87159	6.27654	3.17522	13.9309	8.2198	5.8829	9.21773	10.3883	11.9812	11.6207	12.2464	16.7964	28.562	22.5749	24.4525	22.3999	20.4715	27.8237	23.6797	18.0876
		Malate-3*				0	0	0	0	1.06943	0	0	0	0	0	0	0	0	0	0	0.0165318	0	0.195826	0.180226	0.615444	0.517899	0	0.722431	1.23022	0.419004	0.911466	0.857092	4.30412	1.9058	1.13573	2.00791	2.59113	2.71043	2.17442	2.90589	6.4512	11.3577	9.21407	12.587	9.89118	10.4979	13.1263	12.7263	14.7591
		Malate-4*				0	0	0	0	0	0	0	0	0	0	0	0	0	0	0	0	0	0	0.0619614	0.267952	0	0	0.806964	0.035961	0.243981	0.116694	0.0994675	9.02728	0.979014	0.263846	0.813827	1.17444	1.47986	1.72172	1.60366	10.836	19.1106	15.1057	20.5947	11.0592	12.1431	31.0709	29.8542	30.2138
	amount corrected (nmol g-1 FW)					617.783	568.253	272.906	259.225	390.806	543.062	461.397	428.119	973.051	701.415	441.694	394.239	765.137	706.835	493.167	687.646	368.973	967.238	500.421	714.896	748.564	390.16	488.771	374.306	850.957	494.875	455.236	2012.27	520.863	564.105	975.907	963.517	937.024	446.916	430.021	1181.21	575.63	1565.43	914.286	497.975	665.782	1263.29	1221.22	863.336
	Average amount pulse (nmol g-1 FW)					913.043
	nmol g-1 FW	Malate-0*				896.782	889.409	749.426	769.35	362.344	686.816	620.581	330.438	440.069	500.066	371.632	61.0725	363.002	457.652	400.149	165.461	0	152.526	297.385	189.16	0	413.683	42.1833	0	0	0	230.638	0	0	162.162	0	103.231	0	0	0	345.122	0	0	0	0	0	0	0	0
		Malate-1*				16.2611	23.6341	163.617	140.382	526.703	226.227	292.462	582.605	472.974	412.977	541.411	851.971	550.041	452.67	512.894	745.908	904.576	757.716	608.522	701.524	898.515	499.36	832.276	860.206	844.249	846.348	644.68	664.127	811.653	684.389	803.118	680.581	765.39	771.367	760.054	256.723	374.07	484.874	386.818	517.236	519.406	255.461	308.058	337.274
		Malate-2*				0	0	0	3.31022	14.2315	0	0	0	0	0	0	0	0	2.72061	0	1.52374	8.46747	1.01265	4.92503	14.2926	9.7995	0	24.6194	41.2761	62.7406	57.3075	28.9911	127.195	75.0503	53.7134	84.1618	94.8498	109.393	106.102	111.815	153.359	260.783	206.119	223.262	204.521	186.914	254.042	216.206	165.148
		Malate-3*				0	0	0	0	9.76432	0	0	0	0	0	0	0	0	0	0	0.150942	0	1.78798	1.64554	5.61927	4.72864	0	6.5961	11.2324	3.82569	8.32208	7.82562	39.2984	17.4008	10.3697	18.333	23.6581	24.7474	19.8534	26.532	58.9022	103.701	84.1285	114.925	90.3107	95.8508	119.849	116.197	134.757
		Malate-4*				0	0	0	0	0	0	0	0	0	0	0	0	0	0	0	0	0	0	0.565735	2.44651	0	0	7.36793	0.328339	2.22765	1.06547	0.908181	82.423	8.93882	2.40903	7.43059	10.7231	13.5118	15.7201	14.6421	98.9376	174.488	137.921	188.039	100.975	110.872	283.691	272.582	275.865
	natom 13C equivalents g-1 FW	Malate-0*	0			0	0	0	0	0	0	0	0	0	0	0	0	0	0	0	0	0	0	0	0	0	0	0	0	0	0	0	0	0	0	0	0	0	0	0	0	0	0	0	0	0	0	0	0
		Malate-1*	1			16.2611	23.6341	163.617	140.382	526.703	226.227	292.462	582.605	472.974	412.977	541.411	851.971	550.041	452.67	512.894	745.908	904.576	757.716	608.522	701.524	898.515	499.36	832.276	860.206	844.249	846.348	644.68	664.127	811.653	684.389	803.118	680.581	765.39	771.367	760.054	256.723	374.07	484.874	386.818	517.236	519.406	255.461	308.058	337.274
		Malate-2*	2			0	0	0	6.62044	28.463	0	0	0	0	0	0	0	0	5.44121	0	3.04749	16.9349	2.0253	9.85006	28.5851	19.599	0	49.2389	82.5521	125.481	114.615	57.9822	254.39	150.101	107.427	168.324	189.7	218.787	212.205	223.63	306.718	521.566	412.238	446.524	409.042	373.828	508.084	432.412	330.296
		Malate-3*	3			0	0	0	0	29.293	0	0	0	0	0	0	0	0	0	0	0.452827	0	5.36394	4.93663	16.8578	14.1859	0	19.7883	33.6973	11.4771	24.9662	23.4769	117.895	52.2023	31.109	54.9991	70.9744	74.2423	59.5602	79.5961	176.707	311.103	252.385	344.774	270.932	287.552	359.546	348.59	404.27
		Malate-4*	4			0	0	0	0	0	0	0	0	0	0	0	0	0	0	0	0	0	0	2.26294	9.78606	0	0	29.4717	1.31336	8.91059	4.26187	3.63273	329.692	35.7553	9.63611	29.7224	42.8924	54.0472	62.8803	58.5685	395.75	697.954	551.685	752.154	403.9	443.488	1134.76	1090.33	1103.46
		sum of 13C in malate				16.2611	23.6341	163.617	147.003	584.459	226.227	292.462	582.605	472.974	412.977	541.411	851.971	550.041	458.111	512.894	749.408	921.51	765.105	625.572	756.753	932.3	499.36	930.775	977.769	990.118	990.191	729.772	1366.1	1049.71	832.561	1056.16	984.147	1112.47	1106.01	1121.85	1135.9	1904.69	1701.18	1930.27	1601.11	1624.27	2257.85	2179.39	2175.3
	natom 13C equivalents g-1 FW (C1-3 positions)	Malate-0*		0		0	0	0	0	0	0	0	0	0	0	0	0	0	0	0	0	0	0	0	0	0	0	0	0	0	0	0	0	0	0	0	0	0	0	0	0	0	0	0	0	0	0	0	0
		Malate-1*		0		0	0	0	0	0	0	0	0	0	0	0	0	0	0	0	0	0	0	0	0	0	0	0	0	0	0	0	0	0	0	0	0	0	0	0	0	0	0	0	0	0	0	0	0
		Malate-2*		1		0	0	0	3.31022	14.2315	0	0	0	0	0	0	0	0	2.72061	0	1.52374	8.46747	1.01265	4.92503	14.2926	9.7995	0	24.6194	41.2761	62.7406	57.3075	28.9911	127.195	75.0503	53.7134	84.1618	94.8498	109.393	106.102	111.815	153.359	260.783	206.119	223.262	204.521	186.914	254.042	216.206	165.148
		Malate-3*		2		0	0	0	0	19.5286	0	0	0	0	0	0	0	0	0	0	0.301884	0	3.57596	3.29109	11.2385	9.45728	0	13.1922	22.4648	7.65138	16.6442	15.6512	78.5969	34.8015	20.7394	36.6661	47.3162	49.4948	39.7068	53.0641	117.804	207.402	168.257	229.849	180.621	191.702	239.698	232.394	269.513
		Malate-4*		3		0	0	0	0	0	0	0	0	0	0	0	0	0	0	0	0	0	0	1.6972	7.33954	0	0	22.1038	0.985017	6.68294	3.1964	2.72454	247.269	26.8164	7.22708	22.2918	32.1693	40.5354	47.1602	43.9264	296.813	523.465	413.764	564.116	302.925	332.616	851.073	817.746	827.594
		sum				0	0	0	3.31022	33.7601	0	0	0	0	0	0	0	0	2.72061	0	1.82563	8.46747	4.58861	9.91333	32.8706	19.2568	0	59.9154	64.7259	77.0749	77.1481	47.3669	453.061	136.668	81.6799	143.12	174.335	199.424	192.969	208.805	567.976	991.651	788.139	1017.23	688.068	711.232	1344.81	1266.35	1262.26
	natom 13C equivalents g-1 FW in C4 position					16.2611	23.6341	163.617	143.693	550.699	226.227	292.462	582.605	472.974	412.977	541.411	851.971	550.041	455.391	512.894	747.582	913.043	760.517	615.658	723.883	913.043	499.36	870.86	913.043	913.043	913.043	682.405	913.043	913.043	750.881	913.043	809.812	913.043	913.043	913.043	567.921	913.043	913.043	913.043	913.043	913.043	913.043	913.043	913.043
	Relative isotopologue abundance (%)	Aspartate-0				96.6815	96.677	96.6301	99.7746	45.3781	55.0139	62.3594	54.254	60.3073	25.2547	36.2314	14.7804	25.7433	n.d.	45.4401	35.6011	29.7744	32.5834	41.8741	25.7681	23.5696	27.7531	22.8136	8.99184	10.7145	22.5862	28.2426	10.1436	14.5944	11.3768	12.4821	14.0293	19.4474	18.6449	16.0961	2.02372	2.26246	3.91388	14.4574	13.0225	5.41113	6.86828	0.957858	4.62785
		Aspartate-1				3.31853	3.32295	3.36986	0.225371	54.6219	44.9861	37.6406	45.746	39.6927	74.7453	63.7686	83.7734	74.2567	n.d.	53.662	63.72	70.2256	66.914	58.1154	71.8516	76.4304	71.2924	72.7534	83.2708	81.7676	72.1657	66.0344	74.4457	77.249	79.4206	77.771	72.3876	67.0047	66.6027	74.3178	32.9209	35.5621	52.3259	33.1553	51.5226	46.6815	28.0306	29.7297	30.9089
		Aspartate-2				0	0	0	0	0	0	0	0	0	0	0	1.44624	0	n.d.	0.754158	0.67897	0	0.502572	0.0104656	2.38026	0	0.954512	4.43298	7.66652	6.9353	4.70142	4.57599	14.781	7.31247	8.53611	9.27443	13.5831	10.9168	11.8309	7.6439	28.873	23.6613	20.4229	22	19.2676	25.8593	23.0003	21.05	16.6806
		Aspartate-3				0	0	0	0	0	0	0	0	0	0	0	0	0	n.d.	0.143732	0	0	0	0	0	0	0	0	0.0708555	0.582578	0.492527	0.664801	0.629675	0.844091	0.666516	0.472522	0	1.87152	2.27433	1.01328	18.8699	9.27641	9.419	11.9563	7.54162	9.78375	11.0507	13.4596	9.33245
		Aspartate-4				0	0	0	0	0	0	0	0	0	0	0	0	0	n.d.	0	0	0	0	0	0	0	0	0	0	0	0.0541204	0.482189	0	0	0	0	0	0.75963	0.647184	0.928896	17.3125	29.2378	13.9183	18.431	8.64567	12.2643	31.0501	34.8028	38.4502
	Amount (nmol g-1 FW)					348.444	220.094	423.38	129.828	228.424	268.427	125.17	294.826	628.653	337.594	417.331	320.692	380.152	n.d.	247.701	680.529	169.765	262.488	306.965	310.342	424.629	264.002	273.962	165.001	306.154	323.757	167.467	1287.72	346.721	476.689	637.431	482.749	644.798	258.136	360.687	641.605	509.834	1001.66	610.305	354.34	321.875	215.21	553.871	597.611
	Average amount pulse (nmol g-1 FW)					455.352
	nmol g-1 FW	Aspartate-0				440.241	440.221	440.008	454.326	206.63	250.507	283.955	247.047	274.611	114.998	164.98	67.3028	117.223	n.d	206.913	162.11	135.578	148.369	190.675	117.336	107.325	126.375	103.882	40.9446	48.7888	102.847	128.603	46.1893	66.456	51.8045	56.8373	63.8827	88.5542	84.8999	73.2942	9.21506	10.3022	17.8219	65.8319	59.2981	24.6397	31.2749	4.36163	21.073
		Aspartate-1				15.111	15.1311	15.3448	1.02623	248.722	204.845	171.397	208.305	180.742	340.355	290.372	381.464	338.13	n.d	244.351	290.15	319.774	304.695	264.63	327.178	348.027	324.631	331.284	379.175	372.331	328.608	300.689	338.99	351.755	361.643	354.132	329.619	305.107	303.277	338.408	149.906	161.933	238.267	150.974	234.61	212.565	127.638	135.375	140.745
		Aspartate-2				0	0	0	0	0	0	0	0	0	0	0	6.58551	0	n.d	3.43408	3.0917	0	2.28847	0.0476551	10.8386	0	4.34639	20.1857	34.9097	31.5801	21.408	20.8369	67.3056	33.2975	38.8694	42.2313	61.8511	49.7098	53.8723	34.8067	131.474	107.742	92.996	100.178	87.7355	117.751	104.732	95.8516	75.9554
		Aspartate-3				0	0	0	0	0	0	0	0	0	0	0	0	0	n.d	0.654485	0	0	0	0	0	0	0	0	0.322642	2.65278	2.24273	3.02719	2.86724	3.84359	3.035	2.15164	0	8.52202	10.3562	4.61399	85.9247	42.2403	42.8896	54.4435	34.341	44.5505	50.3195	61.2887	42.4955
		Aspartate-4				0	0	0	0	0	0	0	0	0	0	0	0	0	n.d	0	0	0	0	0	0	0	0	0	0	0	0.246438	2.19566	0	0	0	0	0	3.45899	2.94697	4.22975	78.8327	133.135	63.3773	83.9258	39.3683	55.8459	141.387	158.476	175.084
	natom 13C equivalents g-1 FW	Aspartate-0	0			0	0	0	0	0	0	0	0	0	0	0	0	0	n.d	0	0	0	0	0	0	0	0	0	0	0	0	0	0	0	0	0	0	0	0	0	0	0	0	0	0	0	0	0	0
		Aspartate-1	1			15.111	15.1311	15.3448	1.02623	248.722	204.845	171.397	208.305	180.742	340.355	290.372	381.464	338.13	n.d	244.351	290.15	319.774	304.695	264.63	327.178	348.027	324.631	331.284	379.175	372.331	328.608	300.689	338.99	351.755	361.643	354.132	329.619	305.107	303.277	338.408	149.906	161.933	238.267	150.974	234.61	212.565	127.638	135.375	140.745
		Aspartate-2	2			0	0	0	0	0	0	0	0	0	0	0	13.171	0	n.d	6.86815	6.18341	0	4.57694	0.0953103	21.6771	0	8.69278	40.3713	69.8194	63.1601	42.8161	41.6738	134.611	66.595	77.7387	84.4627	123.702	99.4196	107.745	69.6134	262.947	215.484	185.992	200.355	175.471	235.502	209.465	191.703	151.911
		Aspartate-3	3			0	0	0	0	0	0	0	0	0	0	0	0	0	n.d	1.96346	0	0	0	0	0	0	0	0	0.967927	7.95835	6.7282	9.08157	8.60172	11.5308	9.10499	6.45492	0	25.5661	31.0687	13.842	257.774	126.721	128.669	163.33	103.023	133.652	150.959	183.866	127.487
		Aspartate-4	4			0	0	0	0	0	0	0	0	0	0	0	0	0	n.d	0	0	0	0	0	0	0	0	0	0	0	0.985753	8.78263	0	0	0	0	0	13.836	11.7879	16.919	315.331	532.54	253.509	335.703	157.473	223.383	565.55	633.902	700.335
		sum of 13C in aspartate				15.111	15.1311	15.3448	1.02623	248.722	204.845	171.397	208.305	180.742	340.355	290.372	394.635	338.13	n.d.	253.183	296.334	319.774	309.272	264.725	348.855	348.027	333.324	371.656	449.963	443.449	379.138	360.227	482.203	429.881	448.487	445.05	453.321	443.929	453.878	438.782	985.959	1036.68	806.438	850.362	670.576	805.102	1053.61	1144.85	1120.48
	natom 13C equivalents g-1 FW (C1-3 positions)	Aspartate-0		0		0	0	0	0	0	0	0	0	0	0	0	0	0	n.d	0	0	0	0	0	0	0	0	0	0	0	0	0	0	0	0	0	0	0	0	0	0	0	0	0	0	0	0	0	0
		Aspartate-1		0		0	0	0	0	0	0	0	0	0	0	0	0	0	n.d	0	0	0	0	0	0	0	0	0	0	0	0	0	0	0	0	0	0	0	0	0	0	0	0	0	0	0	0	0	0
		Aspartate-2		1		0	0	0	0	0	0	0	0	0	0	0	6.58551	0	n.d	3.43408	3.0917	0	2.28847	0.0476551	10.8386	0	4.34639	20.1857	34.9097	31.5801	21.408	20.8369	67.3056	33.2975	38.8694	42.2313	61.8511	49.7098	53.8723	34.8067	131.474	107.742	92.996	100.178	87.7355	117.751	104.732	95.8516	75.9554
		Aspartate-3		2		0	0	0	0	0	0	0	0	0	0	0	0	0	n.d	1.30897	0	0	0	0	0	0	0	0	0.645284	5.30556	4.48546	6.05438	5.73448	7.68717	6.07	4.30328	0	17.044	20.7124	9.22798	171.849	84.4807	85.7793	108.887	68.6819	89.101	100.639	122.577	84.991
		Aspartate-4		3		0	0	0	0	0	0	0	0	0	0	0	0	0	n.d	0	0	0	0	0	0	0	0	0	0	0	0.739315	6.58698	0	0	0	0	0	10.377	8.84091	12.6892	236.498	399.405	190.132	251.777	118.105	167.538	424.162	475.427	525.252
		sum				0	0	0	0	0	0	0	0	0	0	0	6.58551	0	n.d.	4.74305	3.0917	0	2.28847	0.0476551	10.8386	0	4.34639	20.1857	35.555	36.8856	26.6328	33.4782	73.0401	40.9847	44.9394	46.5346	61.8511	77.1308	83.4256	56.7239	539.821	591.628	368.907	460.842	274.522	374.39	629.534	693.856	686.198
	natom 13C equivalents g-1 FW in C4 position					15.111	15.1311	15.3448	1.02623	248.722	204.845	171.397	208.305	180.742	340.355	290.372	388.05	338.13	n.d.	248.44	293.242	319.774	306.983	264.678	338.017	348.027	328.978	351.47	414.408	406.564	352.506	326.749	409.163	388.896	403.548	398.515	391.47	366.798	370.452	382.058	446.137	445.05	437.53	389.52	396.054	430.713	424.077	450.991	434.279
	Z. mays chase
			Number of 13C	Number of 13C minus C4 position	Pulse (s)	20	20	20	20	20	20	20	20	20	20	20	20	20	20	20	20	20	20	20
					Chase (s)	0	0	0	5	5	5	15	15	15	30	30	60	60	60	90	90	90	120	120
	Relative isotopologue abundance (%)	Malate-0*				0	0	0	10.5873	34.9212	10.7669	39.4837	74.6642	44.781	55.7909	53.2606	87.911	63.957	64.4466	83.0859	74.8484	77.5319	76.5119	68.0268
		Malate-1*				98.658	98.4583	100	89.4127	65.0788	89.2331	60.5163	25.3358	54.9001	44.2091	45.2979	12.089	34.6326	32.5458	16.9141	24.0494	22.4681	20.9677	31.4855
		Malate-2*				1.34201	1.5417	0	0	0	0	0	0	0.318841	0	1.44152	0	1.31408	2.38991	0	0.89415	0	2.52039	0.487721
		Malate-3*				0	0	0	0	0	0	0	0	0	0	0	0	0.0962953	0.617697	0	0.207972	0	0	0
		Malate-4*				0	0	0	0	0	0	0	0	0	0	0	0	0	0	0	0	0	0	0
	amount corrected (nmol g-1 FW)					398.437	718.942	594.971	422.333	379.258	298.983	453.786	515.601	219.859	278.216	236.002	391.345	661.637	275.192	376.709	264.221	498.633	303.887	288.735
	Average amount chase (nmol g-1 FW)					398.776
	nmol g-1 FW	Malate-0*				0	0	0	96.6665	318.846	98.3067	360.503	681.717	408.87	509.395	486.292	802.665	583.955	588.425	758.61	683.398	707.899	698.586	621.114
		Malate-1*				900.79	898.967	913.043	816.376	594.197	814.736	552.54	231.326	501.262	403.648	413.589	110.378	316.211	297.157	154.433	219.582	205.144	191.445	287.476
		Malate-2*				12.2531	14.0764	0	0	0	0	0	0	2.91116	0	13.1617	0	11.9982	21.8209	0	8.16398	0	23.0122	4.4531
		Malate-3*				0	0	0	0	0	0	0	0	0	0	0	0	0.879217	5.63984	0	1.89887	0	0	0
		Malate-4*				0	0	0	0	0	0	0	0	0	0	0	0	0	0	0	0	0	0	0
	natom 13C equivalents g-1 FW	Malate-0*	0			0	0	0	0	0	0	0	0	0	0	0	0	0	0	0	0	0	0	0
		Malate-1*	1			900.79	898.967	913.043	816.376	594.197	814.736	552.54	231.326	501.262	403.648	413.589	110.378	316.211	297.157	154.433	219.582	205.144	191.445	287.476
		Malate-2*	2			24.5063	28.1527	0	0	0	0	0	0	5.82232	0	26.3234	0	23.9963	43.6419	0	16.328	0	46.0245	8.90621
		Malate-3*	3			0	0	0	0	0	0	0	0	0	0	0	0	2.63765	16.9195	0	5.69662	0	0	0
		Malate-4*	4			0	0	0	0	0	0	0	0	0	0	0	0	0	0	0	0	0	0	0
		sum of 13C in malate				925.296	927.119	913.043	816.376	594.197	814.736	552.54	231.326	507.084	403.648	439.913	110.378	342.845	357.718	154.433	241.606	205.144	237.469	296.383
	natom 13C equivalents g-1 FW (C1-3 positions)	Malate-0*		0		0	0	0	0	0	0	0	0	0	0	0	0	0	0	0	0	0	0	0
		Malate-1*		0		0	0	0	0	0	0	0	0	0	0	0	0	0	0	0	0	0	0	0
		Malate-2*		1		12.2531	14.0764	0	0	0	0	0	0	2.91116	0	13.1617	0	11.9982	21.8209	0	8.16398	0	23.0122	4.4531
		Malate-3*		2		0	0	0	0	0	0	0	0	0	0	0	0	1.75843	11.2797	0	3.79775	0	0	0
		Malate-4*		3		0	0	0	0	0	0	0	0	0	0	0	0	0	0	0	0	0	0	0
		sum				12.2531	14.0764	0	0	0	0	0	0	2.91116	0	13.1617	0	13.7566	33.1006	0	11.9617	0	23.0122	4.4531
	natom 13C equivalents g-1 FW in C4 position					913.043	913.043	913.043	816.376	594.197	814.736	552.54	231.326	504.173	403.648	426.751	110.378	329.088	324.618	154.433	229.645	205.144	214.457	291.929
	Relative isotopologue abundance (%)	Aspartate-0				33.4162	14.1484	18.6386	38.5943	39.3784	45.359	62.8422	69.9198	55.7033	53.8884	71.8215	67.0856	73.7146	68.81	75.6784	81.3562	82.8294	72.9773	75.7259
		Aspartate-1				66.5838	83.6857	81.1294	59.5601	60.6216	51.6996	33.8709	27.6056	43.9716	44.2855	26.6799	32.5481	26.2565	26.9981	24.3216	17.4131	17.1706	23.8577	22.9594
		Aspartate-2				0	2.16594	0.231919	1.84554	0	2.94132	3.28689	1.01257	0.325108	1.8261	1.49861	0.366285	0.0289405	1.8875	0	1.23074	0	3.16497	1.31471
		Aspartate-3				0	0	0	0	0	0	0	1.46199	0	0	0	0	0	2.30434	0	0	0	0	0
		Aspartate-4				0	0	0	0	0	0	0	0	0	0	0	0	0	0	0	0	0	0	0
	Amount (nmol g-1 FW)					506.832	602.921	586.656	674.554	3217.32	590.814	545.95	856.433	650.567	288.973	336.097	388.21	1147.34	437.36	731.954	679.417	1110.97	298.397	436.113
	Average amount chase (nmol g-1 FW)					741.414
	nmol g-1 FW	Aspartate-0				152.161	64.425	84.8715	175.74	179.311	206.543	286.154	318.382	253.646	245.382	327.041	305.476	n.d	313.328	344.603	370.457	377.166	332.304	344.82
		Aspartate-1				303.191	381.065	369.425	271.208	276.042	235.416	154.232	125.703	200.226	201.655	121.487	148.208	n.d	122.937	110.749	79.2909	78.1866	108.637	104.546
		Aspartate-2				0	9.86267	1.05605	8.40373	0	13.3934	14.967	4.61076	1.48039	8.31518	6.82396	1.66789	n.d	8.59479	0	5.60418	0	14.4117	5.98658
		Aspartate-3				0	0	0	0	0	0	0	6.6572	0	0	0	0	n.d	10.4929	0	0	0	0	0
		Aspartate-4				0	0	0	0	0	0	0	0	0	0	0	0	n.d	0	0	0	0	0	0
	natom 13C equivalents g-1 FW	Aspartate-0	0			0	0	0	0	0	0	0	0	0	0	0	0	n.d	0	0	0	0	0	0
		Aspartate-1	1			303.191	381.065	369.425	271.208	276.042	235.416	154.232	125.703	200.226	201.655	121.487	148.208	n.d	122.937	110.749	79.2909	78.1866	108.637	104.546
		Aspartate-2	2			0	19.7253	2.1121	16.8075	0	26.7867	29.9339	9.22151	2.96077	16.6304	13.6479	3.33577	n.d	17.1896	0	11.2084	0	28.8235	11.9732
		Aspartate-3	3			0	0	0	0	0	0	0	19.9716	0	0	0	0	n.d	31.4786	0	0	0	0	0
		Aspartate-4	4			0	0	0	0	0	0	0	0	0	0	0	0	n.d	0	0	0	0	0	0
		sum of 13C in aspartate				303.191	400.79	371.537	288.016	276.042	262.202	184.166	154.896	203.187	218.286	135.135	151.544	n.d.	171.605	110.749	90.4992	78.1866	137.46	116.519
	natom 13C equivalents g-1 FW (C1-3 positions)	Aspartate-0		0		0	0	0	0	0	0	0	0	0	0	0	0	n.d	0	0	0	0	0	0
		Aspartate-1		0		0	0	0	0	0	0	0	0	0	0	0	0	n.d	0	0	0	0	0	0
		Aspartate-2		1		0	9.86267	1.05605	8.40373	0	13.3934	14.967	4.61076	1.48039	8.31518	6.82396	1.66789	n.d	8.59479	0	5.60418	0	14.4117	5.98658
		Aspartate-3		2		0	0	0	0	0	0	0	13.3144	0	0	0	0	n.d	20.9858	0	0	0	0	0
		Aspartate-4		3		0	0	0	0	0	0	0	0	0	0	0	0	n.d	0	0	0	0	0	0
		sum				0	9.86267	1.05605	8.40373	0	13.3934	14.967	17.9252	1.48039	8.31518	6.82396	1.66789	n.d.	29.5806	0	5.60418	0	14.4117	5.98658
	natom 13C equivalents g-1 FW in C4 position					303.191	390.927	370.481	279.612	276.042	248.809	169.199	136.971	201.706	209.97	128.311	149.876	n.d.	142.024	110.749	84.8951	78.1866	123.048	110.533
	S. viridis
			Number of 13C	Number of 13C minus C4 position	Pulse (s)	0	0	0	0	5	5	5	10	10	10	20	20	20	20	20	20	20	20	20	20	20	30	30	30	60	60	60	60	180	180	180	300	300	300	600	600	600	1200	1200	1200	2400	2400	2400	2400
					Chase (s)	0	0	0	0	0	0	0	0	0	0	0	0	0	0	0	0	0	0	0	0	0	0	0	0	0	0	0	0	0	0	0	0	0	0	0	0	0	0	0	0	0	0	0	0
	Relative isotopologue abundance (%)	Malate-0*				99.6718	98.6816	99.2556	99.6568	73.4304	78.9796	77.0234	40.4943	56.7405	65.3174	19.501	47.0722	51.1018	48.0605	18.8179	18.5703	45.755	53.4593	38.0435	50.8535	42.3305	31.6467	26.2933	39.7494	0	13.3771	2.71263	22.0918	15.1558	8.0444	1.80344	3.31019	2.63145	3.40225	0	0	5.9325	0	0	0	0	0	0	0
		Malate-1*				0.328249	1.24264	0.730548	0.338082	26.5662	21.0136	22.9243	59.5057	43.1102	34.6609	78.7091	52.1609	47.8106	50.836	78.0749	79.9665	53.8148	46.1425	61.638	48.7667	57.3962	64.7599	71.4806	58.4454	86.5275	70.2824	84.3662	67.8309	55.217	63.4393	60.496	44.8769	45.4049	44.4778	24.4837	26.0883	34.492	14.8861	20.1312	21.0078	8.08722	6.16324	10.051	9.92851
		Malate-2*				0	0	0	0	0	0	0	0	0	0	1.69882	0.702981	0.912684	1.03774	2.56709	1.41202	0.422522	0.398238	0.295789	0.379803	0.239271	3.20121	2.10592	1.62994	9.33641	10.6944	8.60418	7.04854	10.5754	12.2214	16.5094	15.6073	16.4417	16.3807	15.3651	16.1563	15.9033	11.9581	12.8051	11.5991	6.6292	5.76487	7.91759	8.86185
		Malate-3*				0	0	0	0.00515865	0	0	0	0	0.149315	0	0.0616022	0.0371583	0.0679065	0	0.540132	0.0109919	0	0	0	0	0	0.360925	0.120235	0.0978848	2.65287	3.46065	2.76612	2.07159	8.79503	6.84675	8.80027	11.5874	11.8724	10.8796	13.8287	12.9551	20.2977	12.3492	10.6502	12.2008	10.1605	9.67332	11.7665	9.72159
		Malate-4*				0	0.0757327	0.0138029	0	0.00339582	0.00676638	0.0523535	0	0	0.0217244	0.0294569	0.0267593	0.107038	0.0657768	0	0.0402354	0.0076568	0	0.0226443	0	0.0340483	0.031332	0	0.077431	1.48326	2.18539	1.5509	0.957139	10.2568	9.44818	12.3909	24.6183	23.6494	24.8597	46.3225	44.8004	23.3745	60.8067	56.4136	55.1922	75.1231	78.3986	70.2649	71.488
	amount corrected (nmol g-1 FW)					1090.51	1470.31	2413.5	1559.25	1520.76	2161.98	2168.08	1027.71	1107.69	1721.52	1126.32	1907.69	1776.9	1712.24	843.346	1187.1	1870.52	2114.88	1427.18	1794.43	1755.13	1752.86	1743.79	1795.83	1484.39	1298.47	1530.01	1618.23	1816.25	1889.45	1749.8	1720.5	2246.88	2186.33	1692.28	1754.53	2585.54	2323.97	2412.27	3834.22	2543.46	2083.35	4417.41	3247.32
	Average amount pulse and chase (nmol g-1 FW)					1896.47
	nmol g-1 FW	Malate-0*				615.755	609.638	613.184	615.662	453.64	487.922	475.837	250.167	350.533	403.52	120.474	290.804	315.698	296.91	116.254	114.724	282.667	330.262	235.026	314.164	261.511	195.508	162.435	245.565	0	82.6415	16.7581	136.48	93.6301	49.6969	11.1413	20.4498	16.2566	21.0185	0	0	36.6499	0	0	0	0	0	0	0
		Malate-1*				2.02786	7.6768	4.5132	2.08861	164.122	129.818	141.622	367.616	266.327	214.129	486.251	322.241	295.365	314.056	482.333	494.019	332.458	285.06	380.789	301.272	354.584	400.075	441.595	361.065	534.552	434.193	521.2	419.048	341.121	391.917	373.734	277.242	280.504	274.776	151.256	161.169	213.086	91.9636	124.367	129.783	49.9615	38.0754	62.0931	61.3366
		Malate-2*				0	0	0	0	0	0	0	0	0	0	10.495	4.3429	5.63841	6.41097	15.859	8.72319	2.61027	2.46025	1.82733	2.34636	1.47818	19.7765	13.01	10.0695	57.6787	66.0681	53.1552	43.5447	65.3328	75.5017	101.992	96.4193	101.574	101.197	94.923	99.8107	98.2479	73.8748	79.1074	71.6572	40.9541	35.6144	48.9135	54.747
		Malate-3*				0	0	0	0.0318692	0	0	0	0	0.922444	0	0.380568	0.229558	0.419514	0	3.33684	0.0679063	0	0	0	0	0	2.22973	0.742792	0.604716	16.389	21.3793	17.0886	12.7979	54.3342	42.298	54.3666	71.5847	73.3459	67.2126	85.431	80.0344	125.396	76.2911	65.7949	75.3747	62.7696	59.7601	72.6917	60.0583
		Malate-4*				0	0.467864	0.0852718	0	0.0209788	0.0418015	0.323431	0	0	0.13421	0.18198	0.165314	0.661264	0.406358	0	0.248568	0.0473024	0	0.139892	0	0.210345	0.193564	0	0.478355	9.16335	13.501	9.58118	5.91304	63.3647	58.3693	76.5486	152.087	146.102	153.579	286.172	276.769	144.404	375.653	348.514	340.968	464.098	484.333	434.084	441.641
	natom 13C equivalents g-1 FW	Malate-0*	0			0	0	0	0	0	0	0	0	0	0	0	0	0	0	0	0	0	0	0	0	0	0	0	0	0	0	0	0	0	0	0	0	0	0	0	0	0	0	0	0	0	0	0	0
		Malate-1*	1			0	0	0	0	0	0	0	0	0	0	0	0	0	0	0	0	0	0	0	0	0	0	0	0	0	0	0	0	0	0	0	0	0	0	0	0	0	0	0	0	0	0	0	0
		Malate-2*	2			0	0	0	0	0	0	0	0	0	0	10.495	4.3429	5.63841	6.41097	15.859	8.72319	2.61027	2.46025	1.82733	2.34636	1.47818	19.7765	13.01	10.0695	57.6787	66.0681	53.1552	43.5447	65.3328	75.5017	101.992	96.4193	101.574	101.197	94.923	99.8107	98.2479	73.8748	79.1074	71.6572	40.9541	35.6144	48.9135	54.747
		Malate-3*	3			0	0	0	0.0637385	0	0	0	0	1.84489	0	0.761136	0.459115	0.839029	0	6.67368	0.135813	0	0	0	0	0	4.45946	1.48558	1.20943	32.778	42.7586	34.1772	25.5959	108.668	84.596	108.733	143.169	146.692	134.425	170.862	160.069	250.791	152.582	131.59	150.749	125.539	119.52	145.383	120.117
		Malate-4*	4			0	1.40359	0.255815	0	0.0629365	0.125405	0.970293	0	0	0.402629	0.545939	0.495943	1.98379	1.21907	0	0.745703	0.141907	0	0.419677	0	0.631034	0.580691	0	1.43507	27.49	40.5029	28.7435	17.7391	190.094	175.108	229.646	456.262	438.307	460.736	858.517	830.307	433.211	1126.96	1045.54	1022.9	1392.29	1453	1302.25	1324.92
		sum of 13C in malate				0	1.40359	0.255815	0.0637385	0.0629365	0.125405	0.970293	0	1.84489	0.402629	11.8021	5.29796	8.46123	7.63005	22.5327	9.60471	2.75218	2.46025	2.24701	2.34636	2.10921	24.8167	14.4956	12.714	117.947	149.33	116.076	86.8796	364.095	335.206	440.371	695.851	686.573	696.358	1124.3	1090.19	782.25	1353.42	1256.24	1245.31	1558.79	1608.13	1496.55	1499.79
	natom 13C equivalents g-1 FW (C1-3 positions)	Malate-0*		0		0	0	0	0	0	0	0	0	0	0	0	0	0	0	0	0	0	0	0	0	0	0	0	0	0	0	0	0	0	0	0	0	0	0	0	0	0	0	0	0	0	0	0	0
		Malate-1*		0		0	0	0	0	0	0	0	0	0	0	0	0	0	0	0	0	0	0	0	0	0	0	0	0	0	0	0	0	0	0	0	0	0	0	0	0	0	0	0	0	0	0	0	0
		Malate-2*		1		0	0	0	0	0	0	0	0	0	0	0	0	0	0	0	0	0	0	0	0	0	0	0	0	0	0	0	0	0	0	0	0	0	0	0	0	0	0	0	0	0	0	0	0
		Malate-3*		2		0	0	0	0.0318692	0	0	0	0	0.922444	0	0.380568	0.229558	0.419514	0	3.33684	0.0679063	0	0	0	0	0	2.22973	0.742792	0.604716	16.389	21.3793	17.0886	12.7979	54.3342	42.298	54.3666	71.5847	73.3459	67.2126	85.431	80.0344	125.396	76.2911	65.7949	75.3747	62.7696	59.7601	72.6917	60.0583
		Malate-4*		3		0	0.935728	0.170544	0	0.0419576	0.0836031	0.646862	0	0	0.26842	0.363959	0.330629	1.32253	0.812715	0	0.497135	0.0946048	0	0.279785	0	0.420689	0.387128	0	0.956711	18.3267	27.0019	19.1624	11.8261	126.729	116.739	153.097	304.175	292.204	307.157	572.345	553.538	288.807	751.306	697.027	681.936	928.195	968.666	868.169	883.282
		sum				0	0.935728	0.170544	0.0318692	0.0419576	0.0836031	0.646862	0	0.922444	0.26842	0.744527	0.560186	1.74204	0.812715	3.33684	0.565041	0.0946048	0	0.279785	0	0.420689	2.61686	0.742792	1.56143	34.7157	48.3812	36.251	24.624	181.064	159.037	207.464	375.759	365.55	374.37	657.776	633.572	414.203	827.598	762.822	757.311	990.965	1028.43	940.861	943.34
	natom 13C equivalents g-1 FW in C4 position					0	0.467864	0.0852718	0.0318692	0.0209788	0.0418015	0.323431	0	0.922444	0.13421	11.0575	4.73777	6.71918	6.81733	19.1959	9.03967	2.65757	2.46025	1.96722	2.34636	1.68852	22.1998	13.7528	11.1526	83.2311	100.948	79.825	62.2556	183.032	176.169	232.907	320.091	321.022	321.988	466.527	456.614	368.047	525.819	493.416	488	567.821	579.707	555.69	556.446
	Relative isotopologue abundance (%)	Aspartate-0				97.2186	97.9302	97.2466	96.377	73.7818	77.3866	75.1296	49.8785	56.0359	63.0518	38.565	41.675	49.3306	37.6868	21.9392	37.4432	42.868	47.6174	52.4071	43.7451	40.663	31.3205	33.1229	27.6699	20.1757	14.0084	20.6097	22.524	3.84721	3.3077	7.12023	7.70611	6.00886	4.51761	3.03128	4.35854	5.66032	0.869159	0.957696	1.39794	1.65442	0.157594	0.575295	0.255738
		Aspartate-1				2.76579	1.87928	2.75337	3.59974	26.2182	22.6134	24.8704	50.1215	43.9641	36.9482	60.4175	57.4689	50.0903	61.968	74.0867	61.5293	56.6108	51.9173	47.0712	55.1202	58.4956	66.1702	65.8113	70.8556	70.5617	70.3583	69.5739	68.5523	62.3511	64.4383	56.8656	42.821	43.4616	42.6391	21.642	22.6307	29.885	5.02215	12.6316	13.1891	5.23475	1.82793	3.84244	3.98208
		Aspartate-2				0	0	0	0	0	0	0	0	0	0	1.01751	0.856125	0.579073	0.345197	3.69403	1.0275	0.52123	0.465332	0.521614	1.13473	0.841409	2.18006	1.05478	1.34875	6.9486	10.7137	6.81543	6.54369	14.3586	14.3453	16.1938	13.5499	14.6992	17.3047	14.5251	14.9511	15.6377	6.34466	11.0519	10.5119	5.03719	3.37317	5.54071	5.26423
		Aspartate-3				0.0156358	0.19051	0	0.0232218	0	0	0	0	0	0	0	0	0	0	0.280069	0	0	0	0	0	0	0.329186	0.0110085	0.125703	1.46181	2.73829	1.91555	1.53795	6.74527	7.96358	8.96866	11.8565	12.37	11.236	13.9725	13.057	21.3078	11.0285	12.3703	12.3284	9.32756	6.67128	11.7906	8.34529
		Aspartate-4				0	0	0	0	0	0	0	0	0	0	0	0	0	0	0	0	0	0	0	0	0	0	0	0	0.85219	2.18138	1.08536	0.842063	12.6978	9.94514	10.8517	24.0665	23.4603	24.3027	46.8292	45.0026	27.5092	76.7355	62.9885	62.5727	78.7461	87.97	78.2509	82.1527
	Amount (nmol g-1 FW)					1462.43	1774.12	2635.62	1556.38	1853.56	2231.08	2299.24	1078.18	1037.12	1657.47	1521.25	2003.82	2067.27	1454.66	1034.76	1558.93	1960.61	2200.57	2004.25	1744.84	1694.83	2172.29	2385.58	1856.83	2189.07	1402.85	1961.93	2319.57	2399.74	2912	2651.21	2314.9	2606.42	3128.04	1844.26	2033.02	2666.86	2404.89	2467.51	3178.73	2799.46	2138.99	3775.42	3119.49
	Average amount pulse and chase (nmol g-1 FW)					1980.4
	nmol g-1 FW	Aspartate-0				338.752	341.232	338.85	335.82	257.088	269.649	261.784	173.798	195.253	219.7	134.377	145.214	171.889	n.d	76.4458	130.469	149.371	165.92	182.609	152.427	141.688	109.134	115.415	96.4141	70.3009	48.8113	71.8133	78.4833	13.4053	11.5255	24.81	26.8514	20.9375	15.7413	10.5623	15.187	19.723	3.02853	3.33703	4.87102	5.76471	0.549126	2.00458	0.891103
		Aspartate-1				9.63723	6.54824	9.59395	12.5431	91.3558	78.795	86.6594	174.645	153.19	128.744	210.521	200.247	174.536	n.d	258.15	214.395	197.257	180.902	164.017	192.063	203.824	230.566	229.315	246.892	245.868	245.159	242.426	238.866	217.259	224.531	198.145	149.207	151.439	148.573	75.41	78.8553	104.132	17.4994	44.0139	45.9564	18.2401	6.36929	13.3888	13.8753
		Aspartate-2				0	0	0	0	0	0	0	0	0	0	3.54545	2.98311	2.01774	n.d	12.8716	3.58025	1.81619	1.62142	1.81753	3.9539	2.93184	7.59628	3.6753	4.69965	24.212	37.3311	23.7479	22.8011	50.0317	49.9854	56.4264	47.2137	51.2183	60.297	50.6117	52.0963	54.4884	22.1076	38.5096	36.6282	17.5518	11.7536	19.3062	18.3429
		Aspartate-3				0.0544821	0.663822	0	0.0809148	0	0	0	0	0	0	0	0	0	n.d	0.975883	0	0	0	0	0	0	1.14703	0.0383584	0.438006	5.09358	9.54141	6.67463	5.3589	23.5035	27.7486	31.2507	41.3133	43.1026	39.1511	48.6864	45.4963	74.2456	38.4281	43.1037	42.9575	32.5013	23.2457	41.0837	29.0786
		Aspartate-4				0	0	0	0	0	0	0	0	0	0	0	0	0	n.d	0	0	0	0	0	0	0	0	0	0	2.9694	7.60088	3.78187	2.93411	44.2445	34.6532	37.8119	83.8581	81.7459	84.6811	163.173	156.809	95.8541	267.38	219.479	218.03	274.386	306.526	272.66	286.256
	natom 13C equivalents g-1 FW	Aspartate-0	0			0	0	0	0	0	0	0	0	0	0	0	0	0	n.d	0	0	0	0	0	0	0	0	0	0	0	0	0	0	0	0	0	0	0	0	0	0	0	0	0	0	0	0	0	0
		Aspartate-1	1			0	0	0	0	0	0	0	0	0	0	0	0	0	n.d	0	0	0	0	0	0	0	0	0	0	0	0	0	0	0	0	0	0	0	0	0	0	0	0	0	0	0	0	0	0
		Aspartate-2	2			0	0	0	0	0	0	0	0	0	0	3.54545	2.98311	2.01774	n.d	12.8716	3.58025	1.81619	1.62142	1.81753	3.9539	2.93184	7.59628	3.6753	4.69965	24.212	37.3311	23.7479	22.8011	50.0317	49.9854	56.4264	47.2137	51.2183	60.297	50.6117	52.0963	54.4884	22.1076	38.5096	36.6282	17.5518	11.7536	19.3062	18.3429
		Aspartate-3	3			0.108964	1.32764	0	0.16183	0	0	0	0	0	0	0	0	0	n.d	1.95177	0	0	0	0	0	0	2.29406	0.0767168	0.876011	10.1872	19.0828	13.3493	10.7178	47.007	55.4972	62.5014	82.6265	86.2052	78.3023	97.3728	90.9926	148.491	76.8562	86.2073	85.9151	65.0026	46.4913	82.1674	58.1573
		Aspartate-4	4			0	0	0	0	0	0	0	0	0	0	0	0	0	n.d	0	0	0	0	0	0	0	0	0	0	8.9082	22.8026	11.3456	8.80234	132.734	103.96	113.436	251.574	245.238	254.043	489.52	470.426	287.562	802.14	658.438	654.091	823.157	919.578	817.981	858.767
		sum of 13C in aspartate				0.108964	1.32764	0	0.16183	0	0	0	0	0	0	3.54545	2.98311	2.01774	n.d.	14.8234	3.58025	1.81619	1.62142	1.81753	3.9539	2.93184	9.89034	3.75202	5.57566	43.3073	79.2165	48.4428	42.3212	229.772	209.442	232.364	381.415	382.661	392.642	637.504	613.515	490.542	901.104	783.155	776.635	905.711	977.823	919.455	935.267
	natom 13C equivalents g-1 FW (C1-3 positions)	Aspartate-0		0		0	0	0	0	0	0	0	0	0	0	0	0	0	n.d	0	0	0	0	0	0	0	0	0	0	0	0	0	0	0	0	0	0	0	0	0	0	0	0	0	0	0	0	0	0
		Aspartate-1		0		0	0	0	0	0	0	0	0	0	0	0	0	0	n.d	0	0	0	0	0	0	0	0	0	0	0	0	0	0	0	0	0	0	0	0	0	0	0	0	0	0	0	0	0	0
		Aspartate-2		1		0	0	0	0	0	0	0	0	0	0	0	0	0	n.d	0	0	0	0	0	0	0	0	0	0	0	0	0	0	0	0	0	0	0	0	0	0	0	0	0	0	0	0	0	0
		Aspartate-3		2		0.0544821	0.663822	0	0.0809148	0	0	0	0	0	0	0	0	0	n.d	0.975883	0	0	0	0	0	0	1.14703	0.0383584	0.438006	5.09358	9.54141	6.67463	5.3589	23.5035	27.7486	31.2507	41.3133	43.1026	39.1511	48.6864	45.4963	74.2456	38.4281	43.1037	42.9575	32.5013	23.2457	41.0837	29.0786
		Aspartate-4		3		0	0	0	0	0	0	0	0	0	0	0	0	0	n.d	0	0	0	0	0	0	0	0	0	0	5.9388	15.2018	7.56374	5.86823	88.489	69.3064	75.6238	167.716	163.492	169.362	326.346	313.617	191.708	534.76	438.959	436.061	548.771	613.052	545.321	572.511
		sum				0.0544821	0.663822	0	0.0809148	0	0	0	0	0	0	0	0	0	n.d.	0.975883	0	0	0	0	0	0	1.14703	0.0383584	0.438006	11.0324	24.7432	14.2384	11.2271	111.993	97.055	106.875	209.03	206.594	208.513	375.033	359.114	265.954	573.188	482.062	479.018	581.273	636.298	586.404	601.59
	natom 13C equivalents g-1 FW in C4 position					0.0544821	0.663822	0	0.0809148	0	0	0	0	0	0	3.54545	2.98311	2.01774	n.d.	13.8475	3.58025	1.81619	1.62142	1.81753	3.9539	2.93184	8.74331	3.71366	5.13766	32.2749	54.4734	34.2044	31.0941	117.78	112.387	125.489	172.385	176.067	184.129	262.471	254.401	224.588	327.916	301.093	297.616	324.439	341.525	333.05	333.677
	P. miliaceum
			Number of 13C	Number of 13C minus C4 position	Pulse (s)	0	0	0	5	5	5	10	10	10	15	15	15	20	20	20	20	20	20	30	30	30	50	50	50	60	60	60	180	180	180	300	300	300	600	600	600	1200	1200	1200	2400	2400	2400	3600	3600
					Chase (s)	0	0	0	0	0	0	0	0	0	0	0	0	0	0	0	0	0	0	0	0	0	0	0	0	0	0	0	0	0	0	0	0	0	0	0	0	0	0	0	0	0	0	0	0
	Relative isotopologue abundance (%)	Malate-0*				88.6969	83.6906	86.6412	77.642	54.6481	80.8953	36.9845	36.2821	40.7359	52.8919	29.0854	41.6227	0	48.4938	21.539	30.6598	49.6491	35.8723	0.875694	0	27.4071	0	0	11.2264	0	6.30358	0	0	0	0	0	0	0	0	0	0	0	0	0	0	0	0	0	0
		Malate-1*				10.9622	16.3094	13.3588	22.358	45.2201	19.1047	63.0155	63.7179	58.5683	46.6425	70.3133	57.8629	94.1356	51.0707	77.9758	69.2218	49.7337	63.1914	96.2565	97.8641	71.7125	97.0375	97.0292	87.0153	95.1325	89.4983	96.9537	61.6731	63.9509	68.353	48.1938	43.748	44.5731	29.4593	21.7005	32.1998	20.517	13.328	13.8564	11.6815	14.3014	8.83183	9.51841	10.0351
		Malate-2*				0	0	0	0	0	0	0	0	0.695751	0	0	0	4.67858	0	0	0	0	0	1.49863	1.56345	0.699954	2.52718	1.89453	1.2679	4.2698	2.69724	1.8085	23.0197	22.9154	18.724	27.1135	29.1228	26.8233	24.4845	25.6103	22.3771	15.464	15.3947	11.4323	10.3622	10.0434	8.17036	7.99002	8.39256
		Malate-3*				0.340898	0	0	0	0	0	0	0	0	0.465542	0.601268	0.402669	1.18581	0.435532	0.450708	0.118425	0.617203	0.89114	1.07782	0.572409	0	0.435342	0.730143	0.399986	0.235784	0.986295	0.57392	7.85083	7.74719	7.64473	10.2788	11.7369	11.6465	15.8225	14.2855	15.8782	14.2317	14.6271	13.9768	11.4003	12.4181	11.5571	13.2463	12.8272
		Malate-4*				0	0	0	0	0.131793	0	0	0	0	0	0	0.111672	0	0	0.034495	0	0	0.045149	0.291393	0	0.180457	0	0.346117	0.0903827	0.361903	0.514633	0.663874	7.4564	5.38654	5.27825	14.4139	15.3923	16.9571	30.2336	38.4037	29.5448	49.7874	56.6502	60.7345	66.556	63.2371	71.4407	69.2453	68.7451
	amount corrected (nmol g-1 FW)					178.33	176.658	159.043	189.029	92.3514	153.803	140.482	143.77	97.6408	176.6	142.835	102.017	129.495	183.489	142.367	147.333	172.818	118.315	137.148	224.766	151.761	207.357	140.864	157.388	242.094	143.931	190.947	314.167	310.01	348.583	337.798	411.824	413.056	498.555	500.159	528.028	616.65	525.83	523.86	754.622	904.025	645.516	989.913	1137.24
	Average amount pulse and chase (nmol g-1 FW)					279.723
	nmol g-1 FW	Malate-0*				547.954	517.026	535.254	479.659	337.606	499.757	228.484	224.144	251.66	326.757	179.685	257.138	0	299.586	133.064	189.411	306.723	221.613	5.40989	0	169.316	0	0	69.3551	0	38.9424	0	0	0	0	0	0	0	0	0	0	0	0	0	0	0	0	0	0
		Malate-1*				67.7223	100.757	82.5285	138.124	279.362	118.026	389.299	393.638	361.825	288.149	434.384	357.467	581.554	315.506	481.721	427.64	307.246	390.385	594.656	604.588	443.028	599.481	599.43	537.565	587.712	552.905	598.963	381.005	395.078	422.273	297.733	270.268	275.365	181.994	134.062	198.925	126.75	82.3378	85.6024	72.166	88.3515	54.5616	58.8031	61.9952
		Malate-2*				0	0	0	0	0	0	0	0	4.29823	0	0	0	28.9035	0	0	0	0	0	9.25827	9.65874	4.3242	15.6125	11.7041	7.83287	26.3781	16.6631	11.1726	142.212	141.567	115.674	167.502	179.915	165.71	151.261	158.216	138.242	95.534	95.1057	70.6267	64.0159	62.0465	50.4751	49.3609	51.8478
		Malate-3*				2.10601	0	0	0	0	0	0	0	0	2.87604	3.71453	2.48762	7.32574	2.69064	2.78439	0.73161	3.81298	5.50531	6.6586	3.53624	0	2.68947	4.5107	2.47104	1.45663	6.09316	3.54558	48.5011	47.8608	47.2278	63.5007	72.5086	71.9503	97.7489	88.2533	98.0929	87.9208	90.3638	86.3465	70.4293	76.7169	71.3979	81.8334	79.2445
		Malate-4*				0	0	0	0	0.814193	0	0	0	0	0	0	0.68989	0	0	0.213104	0	0	0.278923	1.80018	0	1.11483	0	2.13825	0.558369	2.23577	3.17931	4.1013	46.0644	33.2771	32.6081	89.0468	95.0909	104.758	186.778	237.252	182.523	307.578	349.975	375.207	411.172	390.668	441.348	427.785	424.695
	natom 13C equivalents g-1 FW	Malate-0*	0			0	0	0	0	0	0	0	0	0	0	0	0	0	0	0	0	0	0	0	0	0	0	0	0	0	0	0	0	0	0	0	0	0	0	0	0	0	0	0	0	0	0	0	0
		Malate-1*	1			0	0	0	0	0	0	0	0	0	0	0	0	0	0	0	0	0	0	0	0	0	0	0	0	0	0	0	0	0	0	0	0	0	0	0	0	0	0	0	0	0	0	0	0
		Malate-2*	2			0	0	0	0	0	0	0	0	4.29823	0	0	0	28.9035	0	0	0	0	0	9.25827	9.65874	4.3242	15.6125	11.7041	7.83287	26.3781	16.6631	11.1726	142.212	141.567	115.674	167.502	179.915	165.71	151.261	158.216	138.242	95.534	95.1057	70.6267	64.0159	62.0465	50.4751	49.3609	51.8478
		Malate-3*	3			4.21202	0	0	0	0	0	0	0	0	5.75208	7.42906	4.97524	14.6515	5.38129	5.56879	1.46322	7.62595	11.0106	13.3172	7.07248	0	5.37894	9.02139	4.94209	2.91327	12.1863	7.09116	97.0022	95.7216	94.4557	127.001	145.017	143.901	195.498	176.507	196.186	175.842	180.728	172.693	140.859	153.434	142.796	163.667	158.489
		Malate-4*	4			0	0	0	0	2.44258	0	0	0	0	0	0	2.06967	0	0	0.639313	0	0	0.836768	5.40053	0	3.34449	0	6.41476	1.67511	6.70732	9.53794	12.3039	138.193	99.8313	97.8244	267.14	285.273	314.274	560.335	711.755	547.568	922.733	1049.93	1125.62	1233.51	1172	1324.04	1283.36	1274.09
		sum of 13C in malate				4.21202	0	0	0	2.44258	0	0	0	4.29823	5.75208	7.42906	7.04491	43.555	5.38129	6.2081	1.46322	7.62595	11.8474	27.976	16.7312	7.66869	20.9914	27.1402	14.4501	35.9987	38.3873	30.5677	377.407	337.12	307.954	561.644	610.205	623.884	907.094	1046.48	881.996	1194.11	1325.76	1368.94	1438.39	1387.48	1517.32	1496.38	1484.42
	natom 13C equivalents g-1 FW (C1-3 positions)	Malate-0*		0		0	0	0	0	0	0	0	0	0	0	0	0	0	0	0	0	0	0	0	0	0	0	0	0	0	0	0	0	0	0	0	0	0	0	0	0	0	0	0	0	0	0	0	0
		Malate-1*		0		0	0	0	0	0	0	0	0	0	0	0	0	0	0	0	0	0	0	0	0	0	0	0	0	0	0	0	0	0	0	0	0	0	0	0	0	0	0	0	0	0	0	0	0
		Malate-2*		1		0	0	0	0	0	0	0	0	0	0	0	0	0	0	0	0	0	0	0	0	0	0	0	0	0	0	0	0	0	0	0	0	0	0	0	0	0	0	0	0	0	0	0	0
		Malate-3*		2		2.10601	0	0	0	0	0	0	0	0	2.87604	3.71453	2.48762	7.32574	2.69064	2.78439	0.73161	3.81298	5.50531	6.6586	3.53624	0	2.68947	4.5107	2.47104	1.45663	6.09316	3.54558	48.5011	47.8608	47.2278	63.5007	72.5086	71.9503	97.7489	88.2533	98.0929	87.9208	90.3638	86.3465	70.4293	76.7169	71.3979	81.8334	79.2445
		Malate-4*		3		0	0	0	0	1.62839	0	0	0	0	0	0	1.37978	0	0	0.426208	0	0	0.557845	3.60035	0	2.22966	0	4.27651	1.11674	4.47155	6.35863	8.2026	92.1287	66.5542	65.2163	178.094	190.182	209.516	373.556	474.503	365.046	615.155	699.951	750.414	822.343	781.336	882.696	855.571	849.39
		sum				2.10601	0	0	0	1.62839	0	0	0	0	2.87604	3.71453	3.8674	7.32574	2.69064	3.2106	0.73161	3.81298	6.06315	10.2589	3.53624	2.22966	2.68947	8.7872	3.58778	5.92818	12.4518	11.7482	140.63	114.415	112.444	241.594	262.69	281.466	471.305	562.757	463.138	703.076	790.315	836.761	892.772	858.053	954.094	937.404	928.635
	natom 13C equivalents g-1 FW in C4 position					2.10601	0	0	0	0.814193	0	0	0	4.29823	2.87604	3.71453	3.17751	36.2292	2.69064	2.9975	0.73161	3.81298	5.78423	17.717	13.195	5.43903	18.3019	18.353	10.8623	30.0705	25.9355	18.8195	236.777	222.705	195.51	320.05	347.515	342.418	435.788	483.721	418.858	491.032	535.445	532.18	545.617	529.431	563.221	558.98	555.788
	Relative isotopologue abundance (%)	Aspartate-0				96.3841	96.7102	92.1189	74.4336	57.7076	68.1802	50.2586	36.2391	45.9633	42.4738	40.9692	35.8348	29.6524	33.7463	34.5321	32.1899	36.2589	33.3618	26.054	26.2216	24.773	17.2725	15.3407	18.1325	13.1352	17.1611	18.178	9.0357	8.81464	7.94654	8.41267	11.1683	7.06704	7.79346	6.48289	5.82774	4.3268	4.63176	4.53912	3.46976	3.62846	3.30344	2.79296	2.73925
		Aspartate-1				3.50667	3.2312	7.88115	25.5664	42.2924	31.8198	49.6541	63.7609	54.0367	57.5262	59.0308	64.1246	65.0946	66.2537	65.4679	67.2692	63.7411	66.6382	72.9502	72.9067	74.9648	79.5052	81.3067	79.668	80.9118	79.8744	79.3784	49.6718	54.8051	61.8473	36.5165	32.8385	36.595	16.3098	12.4132	15.9958	5.97641	4.93694	5.43613	3.00873	3.97607	2.85908	2.86151	3.35112
		Aspartate-2				0	0	0	0	0	0	0	0	0	0	0	0	5.25305	0	0	0.540975	0	0	0.995742	0.857601	0.262189	3.19928	3.28612	2.14605	5.84067	2.89961	2.36766	23.7275	23.3694	19.466	27.7983	27.8356	26.6227	22.8814	23.8223	22.0324	11.3487	11.9155	9.76963	4.61814	5.40507	3.5936	4.18319	4.14008
		Aspartate-3				0.109237	0.0585926	0	0	0	0	0	0	0	0	0	0	0	0	0	0	0	0	0	0	0	0	0	0	0	0.00916799	0.0717988	9.1333	7.38991	5.29573	11.1868	11.3032	11.8686	16.196	17.5012	17.0164	13.114	13.0482	14.8241	10.4863	9.70775	9.96625	19.1511	12.6731
		Aspartate-4				0	0	0	0	0	0	0.0872867	0	0	0	0	0.0405914	0	0	0	0	0	0	0	0.0141147	0	0.0230818	0.066396	0.0534604	0.112334	0.0557428	0.00419335	8.43173	5.62098	5.44445	16.0857	16.8544	17.8467	36.8193	39.7804	39.1276	65.234	65.4676	65.431	78.4171	77.2827	80.2776	71.0112	77.0964
	Amount (nmol g-1 FW)					984.921	1215.19	1135.66	1477.49	1064.95	964.528	1617.04	1571.16	1167.26	1421.97	1375.16	991.799	1351.92	1484.89	1696.81	1253.76	1028.71	1445.87	1862.64	2140.72	1696.99	2304.57	1648.03	1360.31	2372.13	1506.16	1831.86	1804.25	2048.78	2352.35	1819.07	2084.89	2117.51	2167.32	2338.74	2765.16	2329.15	2249.43	2363.38	3040.88	3159.47	2650.07	2268.87	2408.88
	Average amount pulse and chase (nmol g-1 FW)					1668.72
	nmol g-1 FW	Aspartate-0				335.844	336.981	320.982	259.359	201.078	237.57	175.123	126.273	160.156	147.997	142.755	124.864	103.322	n.d	120.325	112.164	126.342	116.247	90.7835	91.3675	86.3198	60.1849	53.4538	63.1814	45.7689	59.7968	63.34	31.4843	30.7141	27.6892	29.3134	38.9153	24.6247	27.1558	22.5892	20.3064	15.0765	16.1391	15.8163	12.0901	12.6431	11.5106	9.73187	9.54474
		Aspartate-1				12.2188	11.2589	27.4613	89.0846	147.365	110.874	173.017	222.171	188.287	200.446	205.689	223.438	226.818	n.d	228.119	234.395	222.102	232.196	254.19	254.039	261.21	277.031	283.308	277.598	281.932	278.317	276.589	173.078	190.965	215.503	127.239	114.424	127.513	56.8306	43.2528	55.7363	20.8244	17.2025	18.9418	10.4837	13.8544	9.96229	9.97075	11.6768
		Aspartate-2				0	0	0	0	0	0	0	0	0	0	0	0	18.3039	n.d	0	1.88499	0	0	3.4696	2.98825	0.91358	11.1477	11.4503	7.47778	20.3515	10.1035	8.24995	82.6769	81.4291	67.8281	96.8614	96.9914	92.7651	79.7287	83.0072	76.7705	39.5438	41.5189	34.0416	16.0916	18.8336	12.5217	14.5761	14.4258
		Aspartate-3				0.380628	0.204162	0	0	0	0	0	0	0	0	0	0	0	n.d	0	0	0	0	0	0	0	0	0	0	0	0.0319453	0.250178	31.8244	25.7497	18.4526	38.9797	39.3852	41.3552	56.4339	60.9819	59.2927	45.695	45.4655	51.6537	36.5389	33.826	34.7268	66.7308	44.1587
		Aspartate-4				0	0	0	0	0	0	0.304145	0	0	0	0	0.141438	0	n.d	0	0	0	0	0	0.0491819	0	0.0804269	0.231353	0.186279	0.391421	0.194232	0.0146115	29.3798	19.586	18.9708	56.0497	58.7279	62.1855	128.295	138.612	136.338	227.304	228.118	227.99	273.239	269.286	279.722	247.434	268.638
	natom 13C equivalents g-1 FW	Aspartate-0	0			0	0	0	0	0	0	0	0	0	0	0	0	0	n.d	0	0	0	0	0	0	0	0	0	0	0	0	0	0	0	0	0	0	0	0	0	0	0	0	0	0	0	0	0	0
		Aspartate-1	1			0	0	0	0	0	0	0	0	0	0	0	0	0	n.d	0	0	0	0	0	0	0	0	0	0	0	0	0	0	0	0	0	0	0	0	0	0	0	0	0	0	0	0	0	0
		Aspartate-2	2			0	0	0	0	0	0	0	0	0	0	0	0	18.3039	n.d	0	1.88499	0	0	3.4696	2.98825	0.91358	11.1477	11.4503	7.47778	20.3515	10.1035	8.24995	82.6769	81.4291	67.8281	96.8614	96.9914	92.7651	79.7287	83.0072	76.7705	39.5438	41.5189	34.0416	16.0916	18.8336	12.5217	14.5761	14.4258
		Aspartate-3	3			0.761255	0.408324	0	0	0	0	0	0	0	0	0	0	0	n.d	0	0	0	0	0	0	0	0	0	0	0	0.0638906	0.500357	63.6488	51.4993	36.9053	77.9594	78.7704	82.7105	112.868	121.964	118.585	91.39	90.9309	103.307	73.0778	67.6521	69.4535	133.462	88.3173
		Aspartate-4	4			0	0	0	0	0	0	0.912435	0	0	0	0	0.424315	0	n.d	0	0	0	0	0	0.147546	0	0.241281	0.694058	0.558838	1.17426	0.582697	0.0438344	88.1395	58.7579	56.9125	168.149	176.184	186.557	384.884	415.837	409.013	681.912	684.353	683.971	819.718	807.859	839.167	742.302	805.913
		sum of 13C in aspartate				0.761255	0.408324	0	0	0	0	0.912435	0	0	0	0	0.424315	18.3039	n.d.	0	1.88499	0	0	3.4696	3.1358	0.91358	11.389	12.1443	8.03662	21.5257	10.7501	8.79414	234.465	191.686	161.646	342.97	351.946	362.032	577.48	620.808	604.369	812.846	816.803	821.32	908.887	894.345	921.142	890.34	908.656
	natom 13C equivalents g-1 FW (C1-3 positions)	Aspartate-0		0		0	0	0	0	0	0	0	0	0	0	0	0	0	n.d	0	0	0	0	0	0	0	0	0	0	0	0	0	0	0	0	0	0	0	0	0	0	0	0	0	0	0	0	0	0
		Aspartate-1		0		0	0	0	0	0	0	0	0	0	0	0	0	0	n.d	0	0	0	0	0	0	0	0	0	0	0	0	0	0	0	0	0	0	0	0	0	0	0	0	0	0	0	0	0	0
		Aspartate-2		1		0	0	0	0	0	0	0	0	0	0	0	0	0	n.d	0	0	0	0	0	0	0	0	0	0	0	0	0	0	0	0	0	0	0	0	0	0	0	0	0	0	0	0	0	0
		Aspartate-3		2		0.380628	0.204162	0	0	0	0	0	0	0	0	0	0	0	n.d	0	0	0	0	0	0	0	0	0	0	0	0.0319453	0.250178	31.8244	25.7497	18.4526	38.9797	39.3852	41.3552	56.4339	60.9819	59.2927	45.695	45.4655	51.6537	36.5389	33.826	34.7268	66.7308	44.1587
		Aspartate-4		3		0	0	0	0	0	0	0.60829	0	0	0	0	0.282877	0	n.d	0	0	0	0	0	0.0983638	0	0.160854	0.462705	0.372558	0.782843	0.388464	0.0292229	58.7596	39.1719	37.9417	112.099	117.456	124.371	256.589	277.225	272.676	454.608	456.235	455.98	546.478	538.573	559.445	494.868	537.275
		sum				0.380628	0.204162	0	0	0	0	0.60829	0	0	0	0	0.282877	0	n.d.	0	0	0	0	0	0.0983638	0	0.160854	0.462705	0.372558	0.782843	0.42041	0.279401	90.584	64.9216	56.3943	151.079	156.841	165.726	313.023	338.207	331.968	500.303	501.701	507.634	583.017	572.399	594.171	561.599	581.434
	natom 13C equivalents g-1 FW in C4 position					0.380628	0.204162	0	0	0	0	0.304145	0	0	0	0	0.141438	18.3039	n.d.	0	1.88499	0	0	3.4696	3.03744	0.91358	11.2281	11.6816	7.66406	20.7429	10.3297	8.51474	143.881	126.765	105.252	191.891	195.105	196.306	264.457	282.602	272.401	312.543	315.102	313.686	325.87	321.946	326.971	328.741	327.222
	M. maximus
			Number of 13C	Number of 13C minus C4 position	Pulse (s)	0	0	0	5	5	5	10	10	10	15	15	15	20	20	20	20	20	20	30	30	30	50	50	50	60	60	60	180	180	180	180	300	300	300	600	600	600	1200	1200	1200	2400	2400	2400	3600
					Chase (s)	0	0	0	0	0	0	0	0	0	0	0	0	0	0	0	0	0	0	0	0	0	0	0	0	0	0	0	0	0	0	0	0	0	0	0	0	0	0	0	0	0	0	0	0
	Relative isotopologue abundance (%)	Malate-0*				97.0711	97.6025	94.5531	58.3306	68.5814	81.65	33.5238	72.7369	79.8704	34.9918	70.1697	0	21.6556	0	14.3881	0	39.5319	41.0344	0	0	30.3954	0	6.28369	50.2043	0	0	45.5693	0	0	0	16.2997	0	0	0	0	0	0	0	0	0	0	0	0	0
		Malate-1*				2.92889	2.39747	5.44686	41.6694	31.4186	18.35	66.4762	27.2631	20.1296	64.6489	29.8303	100	78.1534	99.7479	85.6119	96.6563	60.3789	58.7626	89.4351	90.4704	69.3536	88.6508	77.9889	45.2464	86.4279	79.3282	50.5518	57.9675	45.4652	55.2542	58.9497	37.2708	42.5761	46.1361	20.3367	24.0317	26.7942	13.5265	16.8147	10.2788	11.7142	11.2098	11.6923	9.41927
		Malate-2*				0	0	0	0	0	0	0	0	0	0.285776	0	0	0.191012	0.252132	0	2.83324	0.089255	0.203034	8.98588	8.7093	0.251019	9.40928	13.0233	3.90928	11.1675	16.3941	3.46603	23.9659	29.4809	26.4282	13.8245	24.9479	22.195	22.5291	21.0864	17.8504	18.8375	13.6084	14.7737	11.076	8.26469	8.58751	7.61776	6.10842
		Malate-3*				0	0	0	0	0	0	0	0	0	0.0735375	0	0	0	0	0	0.416461	0	0	1.4092	0.602659	0	1.23172	2.18432	0.534846	1.66331	2.23233	0.235582	6.96198	9.03654	7.21246	4.71287	11.7686	13.6648	10.6556	12.2393	12.0113	13.0151	13.5583	10.4489	10.8388	9.79611	9.61618	8.47253	9.4605
		Malate-4*				0	0	0	0	0	0	0	0	0	0	0	0	0	0	0	0.0939873	0	0	0.169848	0.217654	0	0.70819	0.519712	0.105244	0.741279	2.04538	0.177219	11.1046	16.0173	11.1051	6.21322	26.0127	21.5642	20.6792	46.3376	46.1065	41.3533	59.3068	57.9627	67.8064	70.225	70.5865	72.2174	75.0118
	amount corrected (nmol g-1 FW)					250.578	455.546	354.685	334.455	299.479	93.7557	327.874	480.17	729.538	348.44	526.227	235.372	360.526	315.382	283.178	293.087	518.557	564.479	315.81	119.367	546.147	424.797	382.372	462.404	425.118	315.737	525.754	454.814	418.577	627.731	565.734	501.31	620.206	540.404	625.464	585.54	729.869	758.513	712.608	645.323	897.08	1012.26	1131.01	809.14
	Average amount pulse and chase (nmol g-1 FW)					499.069
	nmol g-1 FW	Malate-0*				599.689	602.972	584.133	360.356	423.684	504.42	207.104	449.356	493.425	216.173	433.497	0	133.785	0	88.8874	0	244.221	253.503	0	0	187.777	0	38.8196	310.153	0	0	281.52	0	0	0	100.697	0	0	0	0	0	0	0	0	0	0	0	0	0
		Malate-1*				18.0942	14.8112	33.6498	257.426	194.099	113.363	410.678	168.427	124.357	399.39	184.286	617.783	482.818	616.225	528.895	597.126	373.01	363.025	552.514	558.91	428.455	547.669	481.802	279.524	533.937	490.076	312.3	358.113	280.876	341.351	364.181	230.253	263.028	285.021	125.637	148.464	165.53	83.5645	103.879	63.5006	72.3682	69.2523	72.2331	58.1906
		Malate-2*				0	0	0	0	0	0	0	0	0	1.76547	0	0	1.18004	1.55763	0	17.5033	0.551402	1.25431	55.5132	53.8046	1.55075	58.1289	80.456	24.1508	68.991	101.28	21.4125	148.057	182.128	163.269	85.4055	154.124	137.117	139.181	130.268	110.277	116.375	84.0703	91.2694	68.4257	51.0578	53.0522	47.0612	37.7368
		Malate-3*				0	0	0	0	0	0	0	0	0	0.454302	0	0	0	0	0	2.57282	0	0	8.70582	3.72312	0	7.60933	13.4944	3.30419	10.2756	13.791	1.45539	43.0099	55.8262	44.5573	29.1153	72.7044	84.4185	65.8283	75.6121	74.204	80.4049	83.7606	64.5515	66.96	60.5187	59.4071	52.3418	58.4454
		Malate-4*				0	0	0	0	0	0	0	0	0	0	0	0	0	0	0	0.580637	0	0	1.04929	1.34463	0	4.37507	3.21069	0.650181	4.5795	12.636	1.09483	68.6024	98.9522	68.6056	38.3842	160.702	133.22	127.752	286.266	284.838	255.473	366.387	358.083	418.896	433.838	436.071	446.147	463.41
	natom 13C equivalents g-1 FW	Malate-0*	0			0	0	0	0	0	0	0	0	0	0	0	0	0	0	0	0	0	0	0	0	0	0	0	0	0	0	0	0	0	0	0	0	0	0	0	0	0	0	0	0	0	0	0	0
		Malate-1*	1			0	0	0	0	0	0	0	0	0	0	0	0	0	0	0	0	0	0	0	0	0	0	0	0	0	0	0	0	0	0	0	0	0	0	0	0	0	0	0	0	0	0	0	0
		Malate-2*	2			0	0	0	0	0	0	0	0	0	1.76547	0	0	1.18004	1.55763	0	17.5033	0.551402	1.25431	55.5132	53.8046	1.55075	58.1289	80.456	24.1508	68.991	101.28	21.4125	148.057	182.128	163.269	85.4055	154.124	137.117	139.181	130.268	110.277	116.375	84.0703	91.2694	68.4257	51.0578	53.0522	47.0612	37.7368
		Malate-3*	3			0	0	0	0	0	0	0	0	0	0.908605	0	0	0	0	0	5.14564	0	0	17.4116	7.44625	0	15.2187	26.9887	6.60838	20.5513	27.5819	2.91077	86.0198	111.652	89.1147	58.2305	145.409	168.837	131.657	151.224	148.408	160.81	167.521	129.103	133.92	121.037	118.814	104.684	116.891
		Malate-4*	4			0	0	0	0	0	0	0	0	0	0	0	0	0	0	0	1.74191	0	0	3.14787	4.03389	0	13.1252	9.63208	1.95054	13.7385	37.9081	3.28449	205.807	296.857	205.817	115.153	482.105	399.66	383.257	858.797	854.514	766.42	1099.16	1074.25	1256.69	1301.51	1308.21	1338.44	1390.23
		sum of 13C in malate				0	0	0	0	0	0	0	0	0	2.67408	0	0	1.18004	1.55763	0	24.3908	0.551402	1.25431	76.0727	65.2847	1.55075	86.4728	117.077	32.7098	103.281	166.77	27.6078	439.884	590.637	458.2	258.789	781.638	705.614	654.095	1140.29	1113.2	1043.6	1350.75	1294.62	1459.03	1473.61	1480.08	1490.18	1544.86
	natom 13C equivalents g-1 FW (C1-3 positions)	Malate-0*		0		0	0	0	0	0	0	0	0	0	0	0	0	0	0	0	0	0	0	0	0	0	0	0	0	0	0	0	0	0	0	0	0	0	0	0	0	0	0	0	0	0	0	0	0
		Malate-1*		0		0	0	0	0	0	0	0	0	0	0	0	0	0	0	0	0	0	0	0	0	0	0	0	0	0	0	0	0	0	0	0	0	0	0	0	0	0	0	0	0	0	0	0	0
		Malate-2*		1		0	0	0	0	0	0	0	0	0	0	0	0	0	0	0	0	0	0	0	0	0	0	0	0	0	0	0	0	0	0	0	0	0	0	0	0	0	0	0	0	0	0	0	0
		Malate-3*		2		0	0	0	0	0	0	0	0	0	0.454302	0	0	0	0	0	2.57282	0	0	8.70582	3.72312	0	7.60933	13.4944	3.30419	10.2756	13.791	1.45539	43.0099	55.8262	44.5573	29.1153	72.7044	84.4185	65.8283	75.6121	74.204	80.4049	83.7606	64.5515	66.96	60.5187	59.4071	52.3418	58.4454
		Malate-4*		3		0	0	0	0	0	0	0	0	0	0	0	0	0	0	0	1.16127	0	0	2.09858	2.68926	0	8.75015	6.42139	1.30036	9.15899	25.2721	2.18966	137.205	197.904	137.211	76.7684	321.404	266.44	255.505	572.531	569.676	510.947	732.775	716.167	837.793	867.676	872.142	892.293	926.82
		sum				0	0	0	0	0	0	0	0	0	0.454302	0	0	0	0	0	3.7341	0	0	10.8044	6.41238	0	16.3595	19.9157	4.60455	19.4346	39.063	3.64505	180.215	253.731	181.769	105.884	394.108	350.859	321.333	648.144	643.88	591.352	816.535	780.718	904.753	928.195	931.549	944.635	985.265
	natom 13C equivalents g-1 FW in C4 position					0	0	0	0	0	0	0	0	0	2.21978	0	0	1.18004	1.55763	0	20.6567	0.551402	1.25431	65.2683	58.8723	1.55075	70.1133	97.161	28.1052	83.8462	127.707	23.9628	259.67	336.907	276.432	152.905	387.53	354.755	332.762	492.146	469.319	452.253	534.218	513.904	554.282	545.415	548.53	545.55	559.592
	Relative isotopologue abundance (%)	Aspartate-0				98.2093	97.4812	97.0791	62.6556	68.5192	69.9389	48.5762	67.1739	64.1089	41.927	56.488	41.7243	36.287	36.5326	36.3978	30.3913	42.0654	46.7672	23.7653	21.967	34.3106	21.3458	23.5882	18.2233	24.5783	17.2078	22.832	18.4022	12.5635	21.864	15.1614	12.7298	9.6673	9.81063	7.5015	8.74647	4.33901	3.51824	3.15851	2.54263	1.89709	1.92375	2.50135	2.73408
		Aspartate-1				1.79074	2.51235	2.92086	37.3444	31.4808	30.0611	51.4238	32.8261	35.8911	57.5343	43.512	58.2249	62.9612	62.952	63.3928	66.8242	57.7821	53.2045	69.1462	71.9413	64.6649	71.5378	65.1267	73.8955	65.4011	64.9479	70.9927	48.5097	39.4552	43.7435	56.8167	29.9711	32.6666	37.2472	15.4672	19.117	18.0204	7.14379	9.07369	5.88087	4.5949	4.65494	3.49012	3.56341
		Aspartate-2				0	0	0	0	0	0	0	0	0	0.538695	0	0.0507856	0.751825	0.51542	0.209389	2.78452	0.152459	0.02829	6.97165	6.09178	1.02447	6.3621	10.2344	6.77579	8.3048	14.4448	5.98415	18.5789	27.0451	19.603	17.3123	23.815	22.1916	22.4154	19.5553	18.179	17.9272	12.1173	12.924	8.95989	4.89175	4.50327	3.24941	2.89883
		Aspartate-3				0	0.00642117	0	0	0	0	0	0	0	0	0	0	0	0	0	0	0	0	0.0841259	0	0	0.5754	0.710603	0.555167	1.26946	2.12762	0.0396501	6.05894	8.06637	6.55028	5.22691	9.59949	13.3269	8.67263	10.9303	10.3272	12.7025	12.0867	10.1784	10.8811	7.32162	7.11524	4.87563	6.57969
		Aspartate-4				0	0	0	0	0	0	0	0	0	0	0	0	0	0	0	0	0	0	0.03266	0	0	0.178931	0.340058	0.550292	0.446327	1.27184	0.151516	8.4502	12.8699	8.23916	5.48266	23.8846	22.1475	21.8542	46.5456	43.6303	47.0109	65.134	64.6654	71.7355	81.2946	81.8028	85.8835	84.224
	Amount (nmol g-1 FW)					536.503	2538.95	1851	2138.42	1922.33	332.982	2058.35	2997.12	3727.3	1936.75	3836.21	1837.93	1928.1	2160.44	1914.22	1359.69	3200.74	4319.67	1213.16	388.011	2858.8	1431.34	2107.87	2138.94	1988.12	1370.2	4456.61	2448.82	1523.44	2665.38	4800.55	2647.27	3536.78	3933.06	3836.13	2881.93	5052.07	3489.57	3378.44	2114.48	3775.44	3792.67	3805.62	3003.92
	Average amount pulse and chase (nmol g-1 FW)					2490.38
	nmol g-1 FW	Aspartate-0				342.204	339.667	338.266	218.319	238.751	243.698	169.261	234.063	223.383	146.092	196.829	145.386	126.44	n.d	126.826	105.897	146.574	162.957	82.8088	76.5425	119.553	74.3781	82.1917	63.4979	85.6415	59.9596	79.5566	64.1213	43.7766	76.1837	52.8288	44.356	33.6851	34.1845	26.1385	30.4765	15.119	12.2591	11.0056	8.85962	6.61029	6.70319	8.71578	9.52673
		Aspartate-1				6.2397	8.75412	10.1775	130.124	109.693	104.746	179.183	114.38	125.06	200.475	151.615	202.881	219.384	n.d	220.888	232.845	201.338	185.388	240.936	250.675	225.321	249.269	226.93	257.484	227.886	226.307	247.37	169.029	137.479	152.421	197.974	104.432	113.825	129.785	53.8946	66.6118	62.7909	24.8921	31.6167	20.4915	16.0106	16.2198	12.1611	12.4165
		Aspartate-2				0	0	0	0	0	0	0	0	0	1.87705	0	0.176959	2.61968	n.d	0.729602	9.70249	0.531234	0.0985746	24.2923	21.2264	3.56969	22.1683	35.6611	23.6098	28.9375	50.332	20.8514	64.737	94.2368	68.3055	60.3236	82.982	77.3252	78.105	68.1392	63.3437	62.4663	42.2219	45.0329	31.2202	17.045	15.6914	11.3224	10.1008
		Aspartate-3				0	0.0223742	0	0	0	0	0	0	0	0	0	0	0	n.d	0	0	0	0	0.293131	0	0	2.00495	2.47605	1.93444	4.42336	7.41355	0.138158	21.112	28.1068	22.824	18.2128	33.4488	46.4369	30.2192	38.0861	35.9845	44.261	42.1154	35.4659	37.9145	25.5117	24.7926	16.9888	22.9265
		Aspartate-4				0	0	0	0	0	0	0	0	0	0	0	0	0	n.d	0	0	0	0	0.113802	0	0	0.623475	1.18491	1.91746	1.5552	4.43164	0.527948	29.4442	44.8442	28.7088	19.104	83.2245	77.1717	76.1495	162.185	152.027	163.806	226.955	225.322	249.958	283.266	285.037	299.256	293.473
	natom 13C equivalents g-1 FW	Aspartate-0	0			0	0	0	0	0	0	0	0	0	0	0	0	0	n.d	0	0	0	0	0	0	0	0	0	0	0	0	0	0	0	0	0	0	0	0	0	0	0	0	0	0	0	0	0	0
		Aspartate-1	1			0	0	0	0	0	0	0	0	0	0	0	0	0	n.d	0	0	0	0	0	0	0	0	0	0	0	0	0	0	0	0	0	0	0	0	0	0	0	0	0	0	0	0	0	0
		Aspartate-2	2			0	0	0	0	0	0	0	0	0	1.87705	0	0.176959	2.61968	n.d	0.729602	9.70249	0.531234	0.0985746	24.2923	21.2264	3.56969	22.1683	35.6611	23.6098	28.9375	50.332	20.8514	64.737	94.2368	68.3055	60.3236	82.982	77.3252	78.105	68.1392	63.3437	62.4663	42.2219	45.0329	31.2202	17.045	15.6914	11.3224	10.1008
		Aspartate-3	3			0	0.0447483	0	0	0	0	0	0	0	0	0	0	0	n.d	0	0	0	0	0.586263	0	0	4.00989	4.9521	3.86889	8.84672	14.8271	0.276317	42.224	56.2135	45.648	36.4256	66.8977	92.8738	60.4384	76.1722	71.9689	88.5221	84.2308	70.9318	75.8289	51.0235	49.5852	33.9776	45.853
		Aspartate-4	4			0	0	0	0	0	0	0	0	0	0	0	0	0	n.d	0	0	0	0	0.341405	0	0	1.87043	3.55473	5.75237	4.6656	13.2949	1.58384	88.3325	134.533	86.1265	57.312	249.673	231.515	228.448	486.556	456.081	491.419	680.865	675.967	749.874	849.798	855.11	897.767	880.419
		sum of 13C in aspartate				0	0.0447483	0	0	0	0	0	0	0	1.87705	0	0.176959	2.61968	n.d.	0.729602	9.70249	0.531234	0.0985746	25.2199	21.2264	3.56969	28.0487	44.168	33.2311	42.4498	78.454	22.7116	195.294	284.983	200.08	154.061	399.553	401.714	366.992	630.867	591.394	642.407	807.318	791.932	856.923	917.866	920.386	943.067	936.373
	natom 13C equivalents g-1 FW (C1-3 positions)	Aspartate-0		0		0	0	0	0	0	0	0	0	0	0	0	0	0	n.d	0	0	0	0	0	0	0	0	0	0	0	0	0	0	0	0	0	0	0	0	0	0	0	0	0	0	0	0	0	0
		Aspartate-1		0		0	0	0	0	0	0	0	0	0	0	0	0	0	n.d	0	0	0	0	0	0	0	0	0	0	0	0	0	0	0	0	0	0	0	0	0	0	0	0	0	0	0	0	0	0
		Aspartate-2		1		0	0	0	0	0	0	0	0	0	0	0	0	0	n.d	0	0	0	0	0	0	0	0	0	0	0	0	0	0	0	0	0	0	0	0	0	0	0	0	0	0	0	0	0	0
		Aspartate-3		2		0	0.0223742	0	0	0	0	0	0	0	0	0	0	0	n.d	0	0	0	0	0.293131	0	0	2.00495	2.47605	1.93444	4.42336	7.41355	0.138158	21.112	28.1068	22.824	18.2128	33.4488	46.4369	30.2192	38.0861	35.9845	44.261	42.1154	35.4659	37.9145	25.5117	24.7926	16.9888	22.9265
		Aspartate-4		3		0	0	0	0	0	0	0	0	0	0	0	0	0	n.d	0	0	0	0	0.227604	0	0	1.24695	2.36982	3.83491	3.1104	8.86329	1.0559	58.8884	89.6884	57.4176	38.208	166.449	154.343	152.299	324.37	304.054	327.613	453.91	450.645	499.916	566.532	570.073	598.511	586.946
		sum				0	0.0223742	0	0	0	0	0	0	0	0	0	0	0	n.d.	0	0	0	0	0.520735	0	0	3.2519	4.84587	5.76936	7.53376	16.2768	1.19405	80.0003	117.795	80.2417	56.4208	199.898	200.78	182.518	362.457	340.039	371.874	496.026	486.111	537.83	592.044	594.866	615.5	609.873
	natom 13C equivalents g-1 FW in C4 position					0	0.0223742	0	0	0	0	0	0	0	1.87705	0	0.176959	2.61968	n.d.	0.729602	9.70249	0.531234	0.0985746	24.6992	21.2264	3.56969	24.7968	39.3221	27.4617	34.9161	62.1772	21.5175	115.293	167.188	119.838	97.6405	199.655	200.934	184.474	268.411	251.355	270.534	311.292	305.821	319.093	325.823	325.521	327.567	326.5
[truncated: 22 more columns]

## Sheet: 2F-Fluxes in & out
	Supplementary Dataset S2F. Fluxes in and out of the C4 position of active malate and aspartate. CI stands for confidence interval.
	Species	Active malate			Aspartate			Active malate + Aspartate
		Flux in	± 95% CI	R2	Flux in	± 95% CI	R2	Total flux in	± 95% CI	R2
		nmol 13C g-1 FW s-1			nmol 13C g-1 FW s-1			nmol 13C g-1 FW s-1
	Z. mays pulse	68	± 41	0.6827	38	± 7	0.9557	105.9	± 18.9	0.8175
	S. viridis	87	± 14	0.9819	86	± 10	0.9904	172.8	± 8.6	0.9878
	P. miliaceum	9	± 13	0.4535	94	± 47	0.8851	103	± 21	0.8569
	M. maximus	27	± 19	0.7957	152	± 31	0.9787	179	± 17.6	0.9626
	Species	Active malate			Aspartate
		Flux out	± 95% CI	R2	Flux out	± 95% CI	R2
		nmol 13C g-1 FW s-1			nmol 13C g-1 FW s-1
	Z. mays chase	61	± 36	0.8852	31	± 10	0.8895
	S. viridis	79	± 52	0.8224	33	± 17	0.8986
	P. miliaceum	9	± 9	0.6701	51	± 9	0.9874
	M. maximus	26	± 16	0.866	127	± 62	0.9431
